# Supplementary material for: Diminished circadian and ultradian rhythms of human brain activity in pathological tissue in vivo
Source: Nat Commun. 2024 Oct 2;15:8527. doi: 10.1038/s41467-024-52769-6 (PMC11447262; doi:10.1038/s41467-024-52769-6)
Supplement: Supplementary file 4 — Source Data [file 41467_2024_52769_MOESM4_ESM.zip]

Archive with 37 entries (36 files):
- SourceData/
- SourceData/tableS2.1.txt
- __MACOSX/SourceData/._tableS2.1.txt
- SourceData/figure4bhistperi.csv
- SourceData/figure1dand2c.csv
- __MACOSX/SourceData/._figure1dand2c.csv
- SourceData/figureS3.csv
- __MACOSX/SourceData/._figureS3.csv
- SourceData/tableS2.2.txt
- __MACOSX/SourceData/._tableS2.2.txt
- SourceData/figure3btableS23source.csv
- __MACOSX/SourceData/._figure3btableS23source.csv
- SourceData/tableS2.3.txt
- __MACOSX/SourceData/._tableS2.3.txt
- SourceData/.DS_Store
- __MACOSX/SourceData/._.DS_Store
- SourceData/figure1a.csv
- __MACOSX/SourceData/._figure1a.csv
- SourceData/figure1c.csv
- __MACOSX/SourceData/._figure1c.csv
- SourceData/figure4bhistinter.csv
- SourceData/figure1b.csv
- __MACOSX/SourceData/._figure1b.csv
- SourceData/tableS2.1.xlsx
- __MACOSX/SourceData/._tableS2.1.xlsx
- SourceData/fig4b.csv
- SourceData/tableS2.2.xlsx
- SourceData/figure9a.csv
- SourceData/figure1abar.csv
- __MACOSX/SourceData/._figure1abar.csv
- SourceData/figure2b.csv
- SourceData/figureS8.csv
- SourceData/figure2a.csv
- SourceData/figureS10.csv
- SourceData/figure2abar.csv
- SourceData/figure3asource.csv
- __MACOSX/SourceData/._figure3asource.csv
