# Supplementary material for: Diminished circadian and ultradian rhythms of human brain activity in pathological tissue in vivo
Source: Nat Commun. 2024 Oct 2;15:8527. doi: 10.1038/s41467-024-52769-6 (PMC11447262; doi:10.1038/s41467-024-52769-6)
Supplement: Supplementary file 4 — Source Data [file 41467_2024_52769_MOESM4_ESM.zip › SourceData/tableS2.1.txt]

\begin{tabular}{llllll}
\toprule
Delta & Theta & Alpha & Beta & Gamma & Rhythm \\
\midrule
[631, 0.0] & [538, 0.0] & [681, 0.0] & [662, 0.0] & [590, 0.0] & 1h-3h \\
[632, 0.0] & [486, 0.008] & [648, 0.0] & [649, 0.0] & [551, 0.004] & 3h-6h \\
[630, 0.0] & [568, 0.001] & [590, 0.0] & [630, 0.0] & [581, 0.0] & 6h-9h \\
[628, 0.0] & [493, 0.016] & [510, 0.009] & [550, 0.0] & [551, 0.0] & 9h-12h \\
[576, 0.001] & [460, 0.051] & [490, 0.007] & [561, 0.001] & [511, 0.021] & 12h-19h \\
[498, 0.005] & [479, 0.027] & [492, 0.006] & [594, 0.0] & [596, 0.0] & 19h-1.3d \\
\bottomrule
\end{tabular}
