# Supplementary material for: Diminished circadian and ultradian rhythms of human brain activity in pathological tissue in vivo
Source: Nat Commun. 2024 Oct 2;15:8527. doi: 10.1038/s41467-024-52769-6 (PMC11447262; doi:10.1038/s41467-024-52769-6)
Supplement: Supplementary file 4 — Source Data [file 41467_2024_52769_MOESM4_ESM.zip › SourceData/figure1dand2c.csv]

	AUC	power_median	power_median_SOZ	power_median_nonSOZ	subject	fluct_name	band
0	0.71875	1.174500505297546e-05	1.0792724761160291e-05	1.2568494970963548e-05	0	20min-40min	Delta
1	0.875	1.1319023165621986e-05	8.975567412768319e-06	1.2563784018285964e-05	0	40min-1h	Delta
2	0.921875	6.304865591174406e-05	5.07625269749852e-05	7.017064329379019e-05	0	1h-3h	Delta
3	0.453125	2.6850581723981992e-05	2.6749584442044074e-05	2.6850581723981992e-05	0	3h-6h	Delta
4	0.65625	1.315666059271354e-05	1.292211715022755e-05	1.3496349982394507e-05	0	6h-9h	Delta
5	0.734375	6.411789720500495e-06	4.033249992133007e-06	6.662243375096248e-06	0	9h-12h	Delta
6	0.15625	7.298838715060227e-06	1.048455059922817e-05	7.052836628670608e-06	0	12h-19h	Delta
7	0.546875	2.2151013807684107e-05	2.1596044530983536e-05	2.2151013807684107e-05	0	19h-1.3d	Delta
8	0.703125	3.144882007585802e-06	2.4751794318731902e-06	3.358492724249011e-06	0	1.3d-2d	Delta
9	0.453125	1.3691623761156901e-06	1.7076004726812048e-06	1.3064065455312788e-06	0	2d-3d	Delta
0	0.3125	2.783875631285706e-06	3.4397690723818066e-06	2.622351779584669e-06	0	20min-40min	Theta
1	0.5	1.3778879789461457e-06	1.5941208122262808e-06	1.3778879789461457e-06	0	40min-1h	Theta
2	0.40625	3.958024903791911e-06	4.727231955544357e-06	3.958024903791911e-06	0	1h-3h	Theta
3	0.28125	1.6272125912627228e-06	2.4455593459605165e-06	1.5829859569280057e-06	0	3h-6h	Theta
4	0.296875	5.595879504910367e-07	1.0502394179053567e-06	5.287981136635014e-07	0	6h-9h	Theta
5	0.28125	3.364890444242423e-07	6.254106910370631e-07	3.3153165100003723e-07	0	9h-12h	Theta
6	0.296875	4.790282866510788e-07	7.805013961953173e-07	4.6597177682533124e-07	0	12h-19h	Theta
7	0.453125	1.1342634198007687e-06	1.2151611772794293e-06	1.1342634198007687e-06	0	19h-1.3d	Theta
8	0.671875	3.3810483823835556e-07	3.0409739132254595e-07	3.820692920950716e-07	0	1.3d-2d	Theta
9	0.59375	3.18007049086911e-07	1.7699747104200367e-07	3.390674709888214e-07	0	2d-3d	Theta
0	0.71875	2.1283896240907302e-06	2.0628518390991347e-06	2.326118721800923e-06	0	20min-40min	Alpha
1	0.71875	1.3136752391302473e-06	1.219261495753812e-06	1.3370708845107407e-06	0	40min-1h	Alpha
2	0.828125	4.598746639997037e-06	3.524037218790176e-06	5.5496483490005516e-06	0	1h-3h	Alpha
3	0.734375	2.1826585647108024e-06	1.621356516548849e-06	2.259293269499405e-06	0	3h-6h	Alpha
4	0.453125	6.061415219096583e-07	6.138338153262534e-07	5.992867489638234e-07	0	6h-9h	Alpha
5	0.28125	4.182441023535478e-07	4.813196222285603e-07	4.013640303567464e-07	0	9h-12h	Alpha
6	0.296875	4.964764911569164e-07	6.229098156545806e-07	4.7576179535096e-07	0	12h-19h	Alpha
7	0.75	8.408262938180092e-07	5.111352818327465e-07	1.0585768732851693e-06	0	19h-1.3d	Alpha
8	0.625	2.93114227999518e-07	2.3088941074606218e-07	2.93114227999518e-07	0	1.3d-2d	Alpha
9	0.328125	2.0003573965921857e-07	3.431879518312822e-07	1.9906850302279224e-07	0	2d-3d	Alpha
0	0.59375	5.25184231037042e-06	4.647370678626228e-06	6.112683304946865e-06	0	20min-40min	Beta
1	0.703125	5.238963467204313e-06	3.969864944832503e-06	5.572268440213546e-06	0	40min-1h	Beta
2	0.703125	2.6347952843243364e-05	2.0736197972833845e-05	2.75213070457756e-05	0	1h-3h	Beta
3	0.640625	8.500667894922228e-06	8.076118571046018e-06	9.059601298211349e-06	0	3h-6h	Beta
4	0.75	4.622575085480527e-06	3.1808644346715284e-06	5.386192298557463e-06	0	6h-9h	Beta
5	0.875	2.296182142687199e-06	1.1804799105460802e-06	2.3940430746659378e-06	0	9h-12h	Beta
6	0.546875	2.1370566892162663e-06	2.4604929778757675e-06	2.1370566892162663e-06	0	12h-19h	Beta
7	0.65625	6.377503148351806e-06	5.826566064214183e-06	6.980266434122774e-06	0	19h-1.3d	Beta
8	0.6875	8.089940835168947e-07	6.72417617215401e-07	8.924926795524949e-07	0	1.3d-2d	Beta
9	0.75	4.7585511523032196e-07	2.2527894822391063e-07	6.339096916702394e-07	0	2d-3d	Beta
0	0.359375	3.7311411700524557e-06	3.929835767481186e-06	3.7252603178910944e-06	0	20min-40min	Gamma
1	0.71875	2.9930679726431314e-06	2.8746374677780252e-06	3.103406865616703e-06	0	40min-1h	Gamma
2	0.734375	1.1686002782488273e-05	1.0667302098617157e-05	1.2302664607654641e-05	0	1h-3h	Gamma
3	0.484375	4.022263473470438e-06	4.3132804208859875e-06	3.865883900511755e-06	0	3h-6h	Gamma
4	0.59375	1.2743324254436835e-06	1.2743324254436835e-06	1.2653850993298177e-06	0	6h-9h	Gamma
5	0.625	1.5621676053210005e-06	1.5125956965541374e-06	1.5621676053210005e-06	0	9h-12h	Gamma
6	0.234375	2.086566010618688e-06	2.8843785744573074e-06	1.9390592662592667e-06	0	12h-19h	Gamma
7	0.671875	3.398322372492379e-06	3.2658906364748694e-06	3.7298890475658708e-06	0	19h-1.3d	Gamma
8	0.390625	1.3803548670492222e-06	2.1433445236337193e-06	1.3803548670492222e-06	0	1.3d-2d	Gamma
9	0.40625	7.355784863525329e-07	1.179421175006124e-06	5.931442010602507e-07	0	2d-3d	Gamma
0	0.97	1.7340413014384655e-05	1.0692278630786158e-05	1.8285859664820482e-05	1	20min-40min	Delta
1	0.93	1.3100749317878464e-05	6.784334460472739e-06	1.3640451314596126e-05	1	40min-1h	Delta
2	0.94	4.850763149465873e-05	2.4269196780386993e-05	4.97139437724805e-05	1	1h-3h	Delta
3	0.94	3.3342182254761806e-05	1.096914552644807e-05	3.71254491092609e-05	1	3h-6h	Delta
4	0.92	2.1709081838507483e-05	9.197465633341623e-06	2.7286999560364393e-05	1	6h-9h	Delta
5	0.9	1.6703581443558417e-05	8.457948270137852e-06	1.875308412831935e-05	1	9h-12h	Delta
6	0.91	3.03599017330764e-05	1.7065032402173687e-05	3.7188649311510514e-05	1	12h-19h	Delta
7	0.91	3.4149779101462674e-05	2.0050958703005227e-05	4.124975459536314e-05	1	19h-1.3d	Delta
8	0.92	0.00011415089792217322	5.261438905953317e-05	0.00012728582899712327	1	1.3d-2d	Delta
9	0.89	1.931327927902256e-05	8.655643147382527e-06	2.3770927701370155e-05	1	2d-3d	Delta
0	0.87	5.642442442551911e-06	4.128582405895338e-06	6.677941088684958e-06	1	20min-40min	Theta
1	0.9	3.5982304545920445e-06	2.3599770200609135e-06	3.652406231755866e-06	1	40min-1h	Theta
2	0.95	1.1719019158128245e-05	6.17847447149867e-06	1.2608605028905188e-05	1	1h-3h	Theta
3	0.91	5.662061350651726e-06	2.7788755842995466e-06	7.132252676858958e-06	1	3h-6h	Theta
4	0.89	3.92226895770609e-06	1.437773202058373e-06	5.293196399701925e-06	1	6h-9h	Theta
5	0.9199999999999999	3.647407460634787e-06	1.2287443994790192e-06	3.7992443789108084e-06	1	9h-12h	Theta
6	0.9199999999999999	9.505583105133863e-06	2.775117117141572e-06	1.10164582640693e-05	1	12h-19h	Theta
7	0.8999999999999999	1.1034890831725486e-05	3.6882066166187177e-06	1.3865458290474833e-05	1	19h-1.3d	Theta
8	0.9199999999999999	2.439387574173437e-05	8.900072788399251e-06	3.0085742754652407e-05	1	1.3d-2d	Theta
9	0.91	4.295345356001333e-06	1.706745614308311e-06	5.481728150747462e-06	1	2d-3d	Theta
0	0.95	2.948966393651317e-06	1.8510358954396842e-06	3.2069089964911734e-06	1	20min-40min	Alpha
1	0.9400000000000001	2.2432646081899888e-06	8.94660521850888e-07	2.3597373546769735e-06	1	40min-1h	Alpha
2	0.78	6.2969868712681346e-06	5.06948407358571e-06	7.324089578110676e-06	1	1h-3h	Alpha
3	0.6799999999999999	2.1536445092703547e-06	1.9002300055341493e-06	2.2203419294386797e-06	1	3h-6h	Alpha
4	0.8	1.183231100957727e-06	6.970448254784407e-07	1.3766680082975062e-06	1	6h-9h	Alpha
5	0.42000000000000004	6.579582387187795e-07	9.160613532497373e-07	6.525683555551458e-07	1	9h-12h	Alpha
6	0.55	1.3517747933634602e-06	2.44486183461574e-06	1.3178445826812055e-06	1	12h-19h	Alpha
7	0.5199999999999999	5.245970991567525e-06	7.872026412792623e-06	5.057470117449843e-06	1	19h-1.3d	Alpha
8	0.49	1.6310147271350248e-06	2.1139135366111167e-06	1.590135388472776e-06	1	1.3d-2d	Alpha
9	0.54	7.331889184758313e-07	1.0725925390556184e-06	7.117706579616465e-07	1	2d-3d	Alpha
0	0.75	6.629018212616867e-06	5.174725522536885e-06	7.00209494451679e-06	1	20min-40min	Beta
1	0.74	4.608812189878462e-06	2.771658974189865e-06	4.764590242695517e-06	1	40min-1h	Beta
2	0.77	1.3148462617580469e-05	9.725118060767182e-06	1.5637946583297944e-05	1	1h-3h	Beta
3	0.8	5.039479796801099e-06	3.39915976430276e-06	5.1298098023052065e-06	1	3h-6h	Beta
4	0.82	1.693462762493172e-06	7.125943882243112e-07	1.7902418380907174e-06	1	6h-9h	Beta
5	0.8	1.34224120601592e-06	6.795120733732435e-07	1.4427225278232091e-06	1	9h-12h	Beta
6	0.75	2.415397438883052e-06	1.501259204897255e-06	2.623886700016973e-06	1	12h-19h	Beta
7	0.49	6.40505541512657e-06	9.860447399921605e-06	6.389736575714992e-06	1	19h-1.3d	Beta
8	1.0	5.661461329685234e-06	4.870518266570008e-07	7.502578171814529e-06	1	1.3d-2d	Beta
9	0.76	6.714077125613746e-07	1.9762042278769732e-07	7.37756322127392e-07	1	2d-3d	Beta
0	0.97	1.5402626700878586e-05	9.905869907501707e-06	1.6990189950435106e-05	1	20min-40min	Gamma
1	0.88	1.5596013738282414e-05	7.947062439706785e-06	1.602301760631768e-05	1	40min-1h	Gamma
2	0.96	4.897777297473418e-05	3.291816292294506e-05	5.569209429207831e-05	1	1h-3h	Gamma
3	0.8999999999999999	4.2891061786046595e-05	2.762606042888678e-05	4.6499341001749844e-05	1	3h-6h	Gamma
4	0.89	4.055381875176848e-05	2.0748575825912873e-05	4.424212849409639e-05	1	6h-9h	Gamma
5	0.9099999999999999	3.4766510410191115e-05	1.9210081750345108e-05	3.830122347338354e-05	1	9h-12h	Gamma
6	0.9199999999999999	8.323977934268611e-05	4.4494206926429765e-05	9.006384782710576e-05	1	12h-19h	Gamma
7	0.94	0.0001120566851795464	6.309057384069636e-05	0.00012520284926549727	1	19h-1.3d	Gamma
8	0.8899999999999999	0.00021622082198089726	0.00011977085411853396	0.00022798590711338595	1	1.3d-2d	Gamma
9	0.9099999999999999	4.928486350058722e-05	2.5378852745473142e-05	5.1615735136710796e-05	1	2d-3d	Gamma
0	0.16666666666666663	2.5211864576846408e-05	3.958532987781039e-05	2.3309751103548603e-05	2	20min-40min	Delta
1	0.26190476190476186	1.907498032286786e-05	2.9794415545303767e-05	1.860016592115568e-05	2	40min-1h	Delta
2	0.511904761904762	6.706125426404884e-05	8.38597117477288e-05	6.540922033551887e-05	2	1h-3h	Delta
3	0.3928571428571429	2.8150224559840757e-05	3.5713531418311755e-05	2.6575855963923844e-05	2	3h-6h	Delta
4	0.5238095238095238	1.831472397411751e-05	2.0348476092631683e-05	1.831472397411751e-05	2	6h-9h	Delta
5	0.6071428571428572	1.648586301939736e-05	1.6133359592878324e-05	1.648586301939736e-05	2	9h-12h	Delta
6	0.5714285714285714	3.411081274656816e-05	3.2306779597856416e-05	3.486989623756376e-05	2	12h-19h	Delta
7	0.5357142857142857	8.738677693287591e-05	9.270196290884509e-05	8.646997433906855e-05	2	19h-1.3d	Delta
8	0.6190476190476191	4.2056280825472894e-05	3.8342961530490394e-05	4.526386311830101e-05	2	1.3d-2d	Delta
9	0.5714285714285714	4.7797515766403785e-05	4.322085927391754e-05	4.796919773726562e-05	2	2d-3d	Delta
0	0.27380952380952384	6.873974820432898e-06	7.885050869835554e-06	6.7783591482011015e-06	2	20min-40min	Theta
1	0.25	5.450607224524154e-06	6.457059921287625e-06	5.000907124656245e-06	2	40min-1h	Theta
2	0.26190476190476186	1.279853619853494e-05	1.4690583782254356e-05	1.1763897371882268e-05	2	1h-3h	Theta
3	0.2738095238095237	8.60029800519483e-06	1.1928841499903591e-05	6.30441680451709e-06	2	3h-6h	Theta
4	0.38095238095238093	4.182105530940364e-06	3.7272926412955236e-06	4.474423753748552e-06	2	6h-9h	Theta
5	0.25	2.408307317836742e-06	3.480028183906844e-06	2.087285440793425e-06	2	9h-12h	Theta
6	0.3928571428571428	4.452401088290905e-06	5.497194309131765e-06	4.3638703159587615e-06	2	12h-19h	Theta
7	0.3214285714285714	1.0573621073255889e-05	1.5642865161710546e-05	8.62128905528204e-06	2	19h-1.3d	Theta
8	0.34523809523809523	1.0443489634100934e-05	1.1058438733630561e-05	1.0443489634100934e-05	2	1.3d-2d	Theta
9	0.38095238095238093	1.1352351957867106e-05	1.3623524732187089e-05	1.1352351957867106e-05	2	2d-3d	Theta
0	0.26190476190476186	6.060708545902283e-06	8.107189151826465e-06	5.149616547164018e-06	2	20min-40min	Alpha
1	0.34523809523809523	4.114106613245469e-06	5.7799756391654424e-06	4.114106613245469e-06	2	40min-1h	Alpha
2	0.3928571428571428	1.1226689105308546e-05	1.3694911678171429e-05	9.979257255767943e-06	2	1h-3h	Alpha
3	0.23809523809523814	3.9293221522967534e-06	6.736000829331534e-06	3.627683209656607e-06	2	3h-6h	Alpha
4	0.33333333333333337	2.007568423325802e-06	2.7514238369371616e-06	1.8406399042205853e-06	2	6h-9h	Alpha
5	0.25	1.1568776471289487e-06	2.0937567729545922e-06	6.82733860482458e-07	2	9h-12h	Alpha
6	0.27380952380952384	1.8809936488594006e-06	3.1939424025499966e-06	1.5265822895901812e-06	2	12h-19h	Alpha
7	0.30952380952380953	7.990195514185638e-06	1.5695768594676986e-05	6.977015331588495e-06	2	19h-1.3d	Alpha
8	0.34523809523809523	1.1920691807427429e-06	2.423903240768583e-06	1.055245954017681e-06	2	1.3d-2d	Alpha
9	0.26190476190476186	1.0639576594043436e-06	2.6556460942684554e-06	5.957690349321449e-07	2	2d-3d	Alpha
0	0.5357142857142857	4.79022477499747e-06	4.360150156824448e-06	5.0500446396488795e-06	2	20min-40min	Beta
1	0.6190476190476191	4.153067408639193e-06	3.161500055319902e-06	4.803232651042831e-06	2	40min-1h	Beta
2	0.7142857142857143	1.7976781234540203e-05	1.2002542168416676e-05	2.491312800127042e-05	2	1h-3h	Beta
3	0.6309523809523809	5.685744090012208e-06	5.423346949449596e-06	5.808808406127083e-06	2	3h-6h	Beta
4	0.6190476190476191	4.011410494426461e-06	3.7785591678765634e-06	4.032050044163898e-06	2	6h-9h	Beta
5	0.75	4.265806880338636e-06	3.0404617992178e-06	4.705385478932533e-06	2	9h-12h	Beta
6	0.6428571428571428	7.421120716552e-06	5.735016616099711e-06	7.95450423573529e-06	2	12h-19h	Beta
7	0.6309523809523809	2.9380802468935346e-05	2.856118815502961e-05	3.2744522654213904e-05	2	19h-1.3d	Beta
8	0.5595238095238095	1.019491740633401e-05	1.0218519377057236e-05	1.019491740633401e-05	2	1.3d-2d	Beta
9	0.5357142857142857	1.0830069961169432e-05	1.1265107386024248e-05	1.0830069961169432e-05	2	2d-3d	Beta
0	0.5238095238095238	3.447318888289586e-06	3.5295027763579745e-06	3.210228242548325e-06	2	20min-40min	Gamma
1	0.6309523809523809	2.59001965545596e-06	2.4338564381753306e-06	2.8202820786828554e-06	2	40min-1h	Gamma
2	0.7380952380952381	1.4283384195681134e-05	1.0055791856786183e-05	1.4489671205540017e-05	2	1h-3h	Gamma
3	0.4642857142857143	9.466974035521894e-06	1.0032317931070137e-05	9.07894415243053e-06	2	3h-6h	Gamma
4	0.5238095238095237	8.080464421647153e-06	7.966067440225318e-06	8.497496293662237e-06	2	6h-9h	Gamma
5	0.6309523809523809	6.237655869251484e-06	5.7937588659737665e-06	6.72629538381317e-06	2	9h-12h	Gamma
6	0.48809523809523814	1.3815599688871585e-05	1.3908243999932675e-05	1.3815599688871585e-05	2	12h-19h	Gamma
7	0.6071428571428572	3.080297274381653e-05	2.7847134273894683e-05	3.196345216274036e-05	2	19h-1.3d	Gamma
8	0.48809523809523814	3.232365598187693e-05	3.433100780147912e-05	3.232365598187693e-05	2	1.3d-2d	Gamma
9	0.4285714285714286	4.398173109524509e-05	4.8439011583485034e-05	4.392255957213875e-05	2	2d-3d	Gamma
0	0.7222222222222222	2.6056529824624965e-05	2.3255995993767184e-05	3.189550656494756e-05	3	20min-40min	Delta
1	0.7222222222222222	1.9367675822449665e-05	1.375973599528617e-05	2.1414767559442253e-05	3	40min-1h	Delta
2	0.7222222222222222	0.00011453943259151736	8.358732267359139e-05	0.00011585713820552249	3	1h-3h	Delta
3	0.6666666666666666	9.714590592398472e-05	7.755513897169465e-05	9.908565011482678e-05	3	3h-6h	Delta
4	0.8333333333333333	4.213561252886171e-05	2.732841342794662e-05	4.318054685370163e-05	3	6h-9h	Delta
5	0.6666666666666666	2.2654419163193704e-05	2.1470080578922078e-05	2.2654419163193704e-05	3	9h-12h	Delta
6	0.7777777777777777	2.6857137241097874e-05	1.644119203846192e-05	2.770760053107271e-05	3	12h-19h	Delta
7	0.6111111111111112	5.137552016746337e-05	4.4738980203824654e-05	5.137552016746337e-05	3	19h-1.3d	Delta
8	0.5555555555555556	1.8692988917968e-05	2.1661007744863905e-05	1.8692988917968e-05	3	1.3d-2d	Delta
9	0.2777777777777778	4.702459406442839e-06	6.346950253255676e-06	4.702459406442839e-06	3	2d-3d	Delta
0	0.8888888888888888	1.3241227878313723e-05	9.4954531992426e-06	1.4433875483165222e-05	3	20min-40min	Theta
1	0.8333333333333333	6.47573455982653e-06	4.61075651828732e-06	6.670242957399841e-06	3	40min-1h	Theta
2	1.0	3.5954598139486944e-05	3.0473235422931798e-05	3.769389256533844e-05	3	1h-3h	Theta
3	0.7777777777777778	2.775743661275146e-05	2.33426432649989e-05	3.350074266946657e-05	3	3h-6h	Theta
4	0.6666666666666666	1.6139261987612647e-05	1.5070497559809742e-05	1.6139261987612647e-05	3	6h-9h	Theta
5	0.611111111111111	6.248940359234102e-06	5.789473192815575e-06	6.248940359234102e-06	3	9h-12h	Theta
6	0.5	5.033775388197593e-06	5.607270637445822e-06	5.033775388197593e-06	3	12h-19h	Theta
7	0.8333333333333333	6.7533801967049315e-06	5.0837849185525535e-06	1.921393186400219e-05	3	19h-1.3d	Theta
8	0.4444444444444444	3.840629451734915e-06	4.691656355314883e-06	3.505518588977056e-06	3	1.3d-2d	Theta
9	0.8888888888888888	9.545383085969744e-07	7.165594779025207e-07	1.065032614976654e-06	3	2d-3d	Theta
0	0.8888888888888888	3.774327360402929e-06	2.5127687717627195e-06	3.9396843444756985e-06	3	20min-40min	Alpha
1	0.7222222222222222	2.612902337940477e-06	2.0598849936970146e-06	2.708488274520913e-06	3	40min-1h	Alpha
2	0.7777777777777778	9.472113434536148e-06	6.8017900020841965e-06	1.055091939374878e-05	3	1h-3h	Alpha
3	0.6666666666666666	4.7023079069879084e-06	3.7872542818236195e-06	5.292884132714986e-06	3	3h-6h	Alpha
4	0.7222222222222222	1.7411396881753529e-06	1.5002637961727496e-06	2.3665658723926563e-06	3	6h-9h	Alpha
5	0.611111111111111	1.495151802822106e-06	1.1857025289572618e-06	1.495151802822106e-06	3	9h-12h	Alpha
6	0.6666666666666667	2.9084163911705986e-06	2.2179863169917575e-06	3.5902589385586446e-06	3	12h-19h	Alpha
7	0.6666666666666667	1.1006641229859515e-05	9.07884343512498e-06	1.3046310251142143e-05	3	19h-1.3d	Alpha
8	0.5555555555555556	9.240357354364946e-07	8.99066858907645e-07	9.240357354364946e-07	3	1.3d-2d	Alpha
9	0.8888888888888888	1.769268711873296e-07	6.532502156223913e-08	1.7733917227717537e-07	3	2d-3d	Alpha
0	0.6111111111111112	8.753978194008908e-06	7.865387448399424e-06	9.768469693833827e-06	3	20min-40min	Beta
1	0.6111111111111112	4.21286659138603e-06	3.8025442680444714e-06	6.31988607210509e-06	3	40min-1h	Beta
2	0.6666666666666666	2.3229782866121932e-05	2.177792159775668e-05	3.151907152352319e-05	3	1h-3h	Beta
3	0.5555555555555556	2.265716379343666e-05	2.160829444112365e-05	2.265716379343666e-05	3	3h-6h	Beta
4	0.7777777777777778	8.375644298062072e-06	7.1759790355886225e-06	9.70770658828715e-06	3	6h-9h	Beta
5	0.33333333333333326	6.338914647611276e-06	7.144004594113971e-06	6.10125580600798e-06	3	9h-12h	Beta
6	0.5555555555555556	5.201185898828114e-06	4.788811596944507e-06	6.588668151974066e-06	3	12h-19h	Beta
7	0.7222222222222222	1.3374389417851194e-05	1.0321302244117644e-05	2.080981538063469e-05	3	19h-1.3d	Beta
8	0.5	4.454195757722886e-06	5.0739494858571496e-06	4.454195757722886e-06	3	1.3d-2d	Beta
9	0.8333333333333333	4.705737634427669e-07	3.33461633103107e-07	5.076355451278333e-07	3	2d-3d	Beta
0	1.0	1.496801729571026e-05	1.083785322584892e-05	1.5296714398617944e-05	3	20min-40min	Gamma
1	1.0	5.829300141934106e-06	4.545832395637362e-06	7.297817392943206e-06	3	40min-1h	Gamma
2	0.8333333333333333	6.195960268127031e-05	5.111974487900136e-05	6.40522663855505e-05	3	1h-3h	Gamma
3	0.7222222222222222	6.86137776496748e-05	6.46473829266293e-05	7.57326234710583e-05	3	3h-6h	Gamma
4	0.8888888888888888	3.127051392338766e-05	2.8058078009370425e-05	3.190460489783606e-05	3	6h-9h	Gamma
5	0.7777777777777778	1.54681362676491e-05	1.3436115017107083e-05	1.582920404896134e-05	3	9h-12h	Gamma
6	0.7777777777777778	2.038132022609383e-05	1.581567248857968e-05	2.0651107077837044e-05	3	12h-19h	Gamma
7	0.8333333333333333	1.56007515919912e-05	1.2809994652002542e-05	1.6890560576764135e-05	3	19h-1.3d	Gamma
8	0.611111111111111	1.3002640309051258e-05	1.0373166232086107e-05	1.3002640309051258e-05	3	1.3d-2d	Gamma
9	0.33333333333333326	4.388466025409774e-06	7.222513519997489e-06	4.388466025409774e-06	3	2d-3d	Gamma
0	0.7777777777777778	1.9839165478808493e-05	1.338325942261254e-05	2.3570208388274982e-05	4	20min-40min	Delta
1	0.6666666666666666	1.2884004349600616e-05	9.82408258875169e-06	1.2884004349600616e-05	4	40min-1h	Delta
2	0.7222222222222222	5.177626728789365e-05	4.321643243516176e-05	5.840805792991453e-05	4	1h-3h	Delta
3	0.4444444444444444	5.271471848319562e-05	5.698005652174192e-05	5.271471848319562e-05	4	3h-6h	Delta
4	0.7222222222222222	6.446767368950021e-05	5.5062454634416176e-05	6.4798158711534e-05	4	6h-9h	Delta
5	0.5555555555555556	2.7787915414414173e-05	2.7149390075823524e-05	2.7787915414414173e-05	4	9h-12h	Delta
6	0.5555555555555556	4.192728702823894e-05	4.1209065752562864e-05	4.192728702823894e-05	4	12h-19h	Delta
7	0.11111111111111116	3.652230640061672e-05	6.11501126665219e-05	3.445344727297428e-05	4	19h-1.3d	Delta
8	0.38888888888888884	3.8824202179505925e-05	6.449736758526139e-05	3.8824202179505925e-05	4	1.3d-2d	Delta
9	0.33333333333333326	1.9687023172020997e-05	5.50987450785504e-05	1.9687023172020997e-05	4	2d-3d	Delta
0	0.6666666666666667	5.754864308147774e-06	4.751663895078989e-06	6.166445596796576e-06	4	20min-40min	Theta
1	0.5	3.7952205556619713e-06	3.5724098655412515e-06	3.7952205556619713e-06	4	40min-1h	Theta
2	0.5	1.7079820715067914e-05	1.6557872667944727e-05	1.7079820715067914e-05	4	1h-3h	Theta
3	0.2777777777777777	1.2494463748017975e-05	1.3804312562125686e-05	1.1349151821560563e-05	4	3h-6h	Theta
4	0.33333333333333326	1.142925034103341e-05	1.194509499876563e-05	1.0951276563255896e-05	4	6h-9h	Theta
5	0.05555555555555558	6.028420786762014e-06	7.293810475065605e-06	5.580859071506038e-06	4	9h-12h	Theta
6	0.38888888888888884	8.262128137066177e-06	8.884131488896497e-06	8.262128137066177e-06	4	12h-19h	Theta
7	0.33333333333333326	1.6120468555333023e-05	1.9021851099601677e-05	1.6120468555333023e-05	4	19h-1.3d	Theta
8	0.2777777777777778	2.3422897665887177e-05	3.1412605178789585e-05	2.1955564574712185e-05	4	1.3d-2d	Theta
9	0.2222222222222222	2.241931409857806e-05	3.4795999395574484e-05	2.2353438113551057e-05	4	2d-3d	Theta
0	0.8888888888888888	6.2995604672662755e-06	3.40817249723155e-06	7.498951292890684e-06	4	20min-40min	Alpha
1	0.8333333333333333	3.701896473996507e-06	2.050250112412664e-06	4.079805653016742e-06	4	40min-1h	Alpha
2	0.9444444444444444	1.3100492024742335e-05	7.305108786302578e-06	1.5407617986088657e-05	4	1h-3h	Alpha
3	0.9444444444444444	5.351386084742818e-06	3.057571252432894e-06	5.597460584613337e-06	4	3h-6h	Alpha
4	1.0	2.44355066503929e-06	1.1496328701449385e-06	2.467417470973974e-06	4	6h-9h	Alpha
5	0.7777777777777778	2.6325528327964808e-06	2.1512942243940506e-06	2.8181874845077267e-06	4	9h-12h	Alpha
6	0.7777777777777778	6.743193712580923e-06	4.9304361134197746e-06	8.130195658401361e-06	4	12h-19h	Alpha
7	0.8333333333333333	1.6732244991962462e-05	1.1383353593294323e-05	1.7730248829997254e-05	4	19h-1.3d	Alpha
8	0.7222222222222222	2.184782436692782e-05	1.709940513362805e-05	2.184782436692782e-05	4	1.3d-2d	Alpha
9	0.7222222222222222	2.7191222498426646e-05	2.2227347858981206e-05	2.7191222498426646e-05	4	2d-3d	Alpha
0	0.8333333333333333	6.634598668731221e-06	4.853843589483612e-06	9.140780845206823e-06	4	20min-40min	Beta
1	0.6666666666666666	4.894931413709189e-06	3.920477077734492e-06	4.894931413709189e-06	4	40min-1h	Beta
2	0.5555555555555556	1.955729325904857e-05	1.893836380735813e-05	1.955729325904857e-05	4	1h-3h	Beta
3	0.4444444444444444	1.400089072322791e-05	1.5851482724239316e-05	1.400089072322791e-05	4	3h-6h	Beta
4	0.5555555555555556	1.3350486363275455e-05	1.3733396811987629e-05	1.3350486363275455e-05	4	6h-9h	Beta
5	0.4444444444444444	6.640389894087176e-06	6.713592890734643e-06	5.794361654208214e-06	4	9h-12h	Beta
6	0.5	9.08857185533571e-06	9.42189764326565e-06	9.08857185533571e-06	4	12h-19h	Beta
7	0.2222222222222222	1.2242313815237514e-05	1.8314443794446736e-05	1.2198029318007663e-05	4	19h-1.3d	Beta
8	0.2777777777777778	1.44923699513357e-05	2.5737140376877082e-05	1.44923699513357e-05	4	1.3d-2d	Beta
9	0.2777777777777778	8.991588417058467e-06	2.3627680668858506e-05	8.991588417058467e-06	4	2d-3d	Beta
0	0.2777777777777778	7.586874578585354e-06	1.0442086471820905e-05	7.586874578585354e-06	4	20min-40min	Gamma
1	0.2222222222222222	6.613273114035416e-06	7.999395794827555e-06	6.257686737879419e-06	4	40min-1h	Gamma
2	0.33333333333333326	4.5592611623449275e-05	4.628532625046537e-05	4.402161089607067e-05	4	1h-3h	Gamma
3	0.11111111111111116	5.8626559077491676e-05	6.544413581615691e-05	5.754251068322098e-05	4	3h-6h	Gamma
4	0.5	6.123775376124946e-05	5.9834547686216607e-05	6.123775376124946e-05	4	6h-9h	Gamma
5	0.2777777777777777	3.2321494452963285e-05	3.352468680498624e-05	3.116230288260418e-05	4	9h-12h	Gamma
6	0.38888888888888884	5.441014565014773e-05	5.6583383647256863e-05	4.739353295272545e-05	4	12h-19h	Gamma
7	0.16666666666666663	7.047883594486271e-05	9.663335753543485e-05	6.910505777099802e-05	4	19h-1.3d	Gamma
8	0.2777777777777778	0.00010228765981539283	0.0001307794800572626	0.00010228765981539283	4	1.3d-2d	Gamma
9	0.2777777777777778	9.85870261133752e-05	0.00014797405956640643	9.85870261133752e-05	4	2d-3d	Gamma
0	0.3125	1.5516572186672363e-05	1.808476964641846e-05	1.5197918661058649e-05	5	20min-40min	Delta
1	0.375	6.637352390385904e-06	7.201097778704737e-06	6.449499268950918e-06	5	40min-1h	Delta
2	0.3125	2.845855610267805e-05	3.859636453474826e-05	2.631147564554222e-05	5	1h-3h	Delta
3	0.40625	3.800156168700878e-05	4.178379188401155e-05	3.6427139483115307e-05	5	3h-6h	Delta
4	0.34375	1.796294720769486e-05	2.1330794733292817e-05	1.6546130774692467e-05	5	6h-9h	Delta
5	0.53125	7.429432490304503e-06	7.415257182336789e-06	7.544816215055863e-06	5	9h-12h	Delta
6	0.375	1.0305704561774204e-05	1.2223459602389875e-05	9.70006804590748e-06	5	12h-19h	Delta
7	0.5	6.2518383264220845e-06	6.2518383264220845e-06	6.5231290448554035e-06	5	19h-1.3d	Delta
8	0.4375	1.1047110859119262e-05	1.3301996917784605e-05	9.882950664730132e-06	5	1.3d-2d	Delta
9	0.59375	2.0767321942340975e-06	1.7930024995395815e-06	2.3141395620608607e-06	5	2d-3d	Delta
0	0.65625	3.996028376087501e-06	3.49398237229354e-06	4.123796545775827e-06	5	20min-40min	Theta
1	0.96875	2.407695214005165e-06	1.8610912125889487e-06	2.4815034421894676e-06	5	40min-1h	Theta
2	0.59375	1.2117984639284437e-05	1.194269127727678e-05	1.2123315023675354e-05	5	1h-3h	Theta
3	0.5	1.6863082260381735e-05	1.6777269948652094e-05	1.6863082260381735e-05	5	3h-6h	Theta
4	0.6875	1.1101537679116812e-05	1.0445349637587751e-05	1.1405722408878655e-05	5	6h-9h	Theta
5	0.625	5.14286378652183e-06	4.63735949188104e-06	5.4836446454914404e-06	5	9h-12h	Theta
6	0.59375	1.5338017195470462e-05	1.257878868662908e-05	1.6332162497331982e-05	5	12h-19h	Theta
7	0.78125	1.8564109555098792e-05	1.3466079538908947e-05	2.27300433568118e-05	5	19h-1.3d	Theta
8	0.75	2.148249054454124e-05	1.6786669623572423e-05	2.4543628392690027e-05	5	1.3d-2d	Theta
9	0.78125	2.6289126671175887e-05	1.7666028371375402e-05	3.174103745523372e-05	5	2d-3d	Theta
0	0.4375	2.3798503844337472e-06	2.614256794270327e-06	2.3798503844337472e-06	5	20min-40min	Alpha
1	0.53125	1.360513731404974e-06	1.3924420166412399e-06	1.360513731404974e-06	5	40min-1h	Alpha
2	0.96875	4.594976937777504e-06	3.36817605615749e-06	4.868523866368916e-06	5	1h-3h	Alpha
3	0.875	1.827262154172512e-06	1.2447676683808997e-06	1.854881867565321e-06	5	3h-6h	Alpha
4	0.75	3.1218518257729093e-06	2.652313689416923e-06	3.346918354500224e-06	5	6h-9h	Alpha
5	0.78125	2.0414530725069025e-06	1.495660173713512e-06	2.1600194567205387e-06	5	9h-12h	Alpha
6	0.75	5.349708637937541e-06	4.340067828055527e-06	5.670568342724115e-06	5	12h-19h	Alpha
7	0.75	1.0262446220412699e-05	8.389373601196806e-06	1.0536595787120899e-05	5	19h-1.3d	Alpha
8	0.71875	1.1750053962010358e-05	9.369279684930998e-06	1.1750053962010358e-05	5	1.3d-2d	Alpha
9	0.6875	1.3988445117799928e-05	1.2356900865661004e-05	1.3988445117799928e-05	5	2d-3d	Alpha
0	0.5	7.275271647822054e-06	7.275271647822054e-06	7.70327328690445e-06	5	20min-40min	Beta
1	0.5	2.8455506012700004e-06	2.8455506012700004e-06	2.9316409554326175e-06	5	40min-1h	Beta
2	0.25	1.2717188313986838e-05	1.7782354885629554e-05	1.2270431130535548e-05	5	1h-3h	Beta
3	0.34375	1.52750071407854e-05	1.845648577919357e-05	1.4135738416817908e-05	5	3h-6h	Beta
4	0.28125	6.823243028879738e-06	9.871939737681673e-06	6.650793305330039e-06	5	6h-9h	Beta
5	0.5	2.8153353986389604e-06	2.6961683172691242e-06	2.8153353986389604e-06	5	9h-12h	Beta
6	0.375	5.725872422141345e-06	6.128693954273394e-06	5.666814622988303e-06	5	12h-19h	Beta
7	0.84375	4.029418939653163e-06	2.0527360198752363e-06	4.377702720189642e-06	5	19h-1.3d	Beta
8	0.71875	5.398076145133837e-06	3.7139997613162336e-06	5.443820689662242e-06	5	1.3d-2d	Beta
9	0.75	3.2953757692643877e-06	1.3839349942329731e-06	3.6802744098953926e-06	5	2d-3d	Beta
0	0.46875	4.803680791538052e-06	5.88356045890009e-06	4.803680791538052e-06	5	20min-40min	Gamma
1	0.75	4.047732080940035e-06	3.625455208433911e-06	4.090747053959807e-06	5	40min-1h	Gamma
2	0.15625	2.5189675330548352e-05	2.91118442340164e-05	2.467988147356596e-05	5	1h-3h	Gamma
3	0.46875	4.331702036014876e-05	4.3813052687492385e-05	4.2212059095328344e-05	5	3h-6h	Gamma
4	0.5625	2.727024015643838e-05	2.6735140200626933e-05	2.730321953090293e-05	5	6h-9h	Gamma
5	0.65625	1.1896727643180667e-05	9.792843538933217e-06	1.3325296615366573e-05	5	9h-12h	Gamma
6	0.53125	3.128362896662071e-05	2.6777082640498707e-05	3.231323439990243e-05	5	12h-19h	Gamma
7	0.84375	3.839167066867337e-05	2.7946109377859315e-05	4.130786758498434e-05	5	19h-1.3d	Gamma
8	0.65625	4.621305949766012e-05	3.975362298359666e-05	4.6862579596835024e-05	5	1.3d-2d	Gamma
9	0.8125	5.4015119560888944e-05	4.310601968979199e-05	5.567284873136316e-05	5	2d-3d	Gamma
0	0.2727272727272727	3.6054658402893204e-05	3.7870585373830316e-05	3.2461122116302225e-05	6	20min-40min	Delta
1	0.40909090909090917	2.3901456437770745e-05	2.591936845803434e-05	2.3829456264202098e-05	6	40min-1h	Delta
2	0.5	0.00012226601025544815	0.00012380212020669166	0.00012226601025544815	6	1h-3h	Delta
3	0.18181818181818188	0.00010844093955197851	0.00011578158026992645	9.987800340729538e-05	6	3h-6h	Delta
4	0.3181818181818181	5.6292105150613107e-05	6.105514807714614e-05	5.6292105150613107e-05	6	6h-9h	Delta
5	0.4545454545454546	1.678074990647035e-05	1.947547382794681e-05	1.678074990647035e-05	6	9h-12h	Delta
6	0.4545454545454546	8.223072622716741e-05	8.123775775821591e-05	8.223072622716741e-05	6	12h-19h	Delta
7	0.6590909090909091	0.0001784196654330377	0.00017456287246845996	0.00017947777617046648	6	19h-1.3d	Delta
8	0.5454545454545454	8.843620326839416e-05	0.00010062727862610786	8.843620326839416e-05	6	1.3d-2d	Delta
9	0.5454545454545454	9.276556739389082e-05	0.00010046856261278697	9.276556739389082e-05	6	2d-3d	Delta
0	0.5454545454545455	1.397201318388691e-05	1.4301786640253903e-05	1.3689443707241119e-05	6	20min-40min	Theta
1	0.5909090909090909	1.118004084855528e-05	1.113529105365199e-05	1.118004084855528e-05	6	40min-1h	Theta
2	0.34090909090909094	6.001544099913431e-05	7.542076517086476e-05	5.789956430568692e-05	6	1h-3h	Theta
3	0.4545454545454546	6.338869426931916e-05	7.193569785750314e-05	5.9752176160960236e-05	6	3h-6h	Theta
4	0.4772727272727273	2.8403315171519155e-05	2.917632345589406e-05	2.7886137286589886e-05	6	6h-9h	Theta
5	0.36363636363636365	1.1634740962684774e-05	1.3354639261440391e-05	1.0646120968307499e-05	6	9h-12h	Theta
6	0.38636363636363646	2.0861858678290763e-05	2.3009482685677326e-05	1.7278140973374893e-05	6	12h-19h	Theta
7	0.5454545454545454	4.023288824749586e-05	4.189623381415598e-05	3.688677605570096e-05	6	19h-1.3d	Theta
8	0.38636363636363635	2.3632159249021864e-05	2.9661895869366795e-05	1.8073664737918936e-05	6	1.3d-2d	Theta
9	0.36363636363636365	1.672740759863419e-05	2.0028375118864318e-05	1.375320183706758e-05	6	2d-3d	Theta
0	0.75	4.070331213011229e-06	3.853357869264109e-06	4.585281824942108e-06	6	20min-40min	Alpha
1	0.5681818181818181	4.758570307388369e-06	4.695972588093488e-06	4.758570307388369e-06	6	40min-1h	Alpha
2	0.75	2.4684404960954604e-05	2.2966445652536443e-05	2.6666036099156144e-05	6	1h-3h	Alpha
3	0.7272727272727273	1.9879293117116005e-05	1.8826865457917665e-05	2.1520784499007792e-05	6	3h-6h	Alpha
4	0.6363636363636364	9.774621703514573e-06	9.080551511829172e-06	1.1961204646576074e-05	6	6h-9h	Alpha
5	0.40909090909090906	3.4678545556339642e-06	4.156992649351638e-06	3.4678545556339642e-06	6	9h-12h	Alpha
6	0.4772727272727273	1.031276713595322e-05	1.1479825794597428e-05	1.031276713595322e-05	6	12h-19h	Alpha
7	0.5	3.0357981459776712e-05	3.267121881697501e-05	3.0357981459776712e-05	6	19h-1.3d	Alpha
8	0.4318181818181819	1.875144025741337e-05	2.5057086973922755e-05	1.875144025741337e-05	6	1.3d-2d	Alpha
9	0.40909090909090917	1.974767635459482e-05	2.5632374050210173e-05	1.974767635459482e-05	6	2d-3d	Alpha
0	0.40909090909090917	9.307418151187107e-06	9.354241761507707e-06	8.555172795628523e-06	6	20min-40min	Beta
1	0.5	6.76915491380693e-06	6.796672830705756e-06	6.203641763058549e-06	6	40min-1h	Beta
2	0.4318181818181819	4.0494090335424114e-05	4.3128267290828954e-05	3.901646463155913e-05	6	1h-3h	Beta
3	0.2499999999999999	3.115260225779531e-05	3.4089299283350786e-05	2.9424738774271367e-05	6	3h-6h	Beta
4	0.40909090909090917	1.2986394535819915e-05	1.4185635327446835e-05	1.296084330776936e-05	6	6h-9h	Beta
5	0.4545454545454546	4.715348178857672e-06	4.8245822317316145e-06	4.715348178857672e-06	6	9h-12h	Beta
6	0.2272727272727273	1.7216335356793502e-05	2.112401762122633e-05	1.551670835916291e-05	6	12h-19h	Beta
7	0.5681818181818181	3.530409439852012e-05	3.63561616542778e-05	3.530409439852012e-05	6	19h-1.3d	Beta
8	0.5227272727272727	6.5348072914933204e-06	6.280779448626993e-06	6.5348072914933204e-06	6	1.3d-2d	Beta
9	0.5681818181818182	6.589363429380891e-06	7.323320585063632e-06	6.589363429380891e-06	6	2d-3d	Beta
0	0.6363636363636364	3.3206057065571676e-05	3.213986292872578e-05	3.349455928432778e-05	6	20min-40min	Gamma
1	0.75	1.905963323392959e-05	1.7000130476310562e-05	2.0423328208842e-05	6	40min-1h	Gamma
2	0.31818181818181823	0.00013381695844881644	0.00015640454969744068	0.00013251216645279842	6	1h-3h	Gamma
3	0.34090909090909105	0.000141273348105012	0.00016035088572059623	0.00013535265747442127	6	3h-6h	Gamma
4	0.4772727272727273	6.537953835016284e-05	6.851237849919409e-05	6.152824880614043e-05	6	6h-9h	Gamma
5	0.4318181818181819	1.8745861720960932e-05	1.9886123753647553e-05	1.8614222430204946e-05	6	9h-12h	Gamma
6	0.36363636363636365	3.823243229609171e-05	3.945716784518794e-05	3.722433488120297e-05	6	12h-19h	Gamma
7	0.75	4.4375702727020015e-05	3.82156254791941e-05	4.5948094302959675e-05	6	19h-1.3d	Gamma
8	0.2727272727272727	1.1799442275639743e-05	1.4780372933251152e-05	9.669016472406379e-06	6	1.3d-2d	Gamma
9	0.38636363636363635	5.147909208003093e-06	7.173650493740835e-06	4.126131956385053e-06	6	2d-3d	Gamma
0	0.55	2.8407197949152306e-05	3.1973414092882875e-05	2.8407197949152306e-05	7	20min-40min	Delta
1	0.5	1.5400362898090218e-05	1.726060293324753e-05	1.5400362898090218e-05	7	40min-1h	Delta
2	0.65	5.1877097628873496e-05	4.21226225614102e-05	5.1877097628873496e-05	7	1h-3h	Delta
3	0.85	1.7855589145071552e-05	1.0465079453819287e-05	1.956824648108571e-05	7	3h-6h	Delta
4	0.55	5.4408102088409405e-06	5.275855622203903e-06	5.4408102088409405e-06	7	6h-9h	Delta
5	0.30000000000000004	3.237868017274566e-06	8.868054103651574e-06	3.010956224152892e-06	7	9h-12h	Delta
6	0.6	5.489222520266064e-06	4.380006552322991e-06	5.489222520266064e-06	7	12h-19h	Delta
7	0.30000000000000004	5.393736528289061e-06	2.0070086700391315e-05	5.315480001361369e-06	7	19h-1.3d	Delta
8	0.6	3.695349445391345e-06	3.2613607323385376e-06	3.695349445391345e-06	7	1.3d-2d	Delta
9	0.35	3.682094776525748e-06	1.1458966514267848e-05	3.682094776525748e-06	7	2d-3d	Delta
0	0.95	6.906362768043531e-06	4.36909089098685e-06	8.41446819315191e-06	7	20min-40min	Theta
1	0.9	4.14600828951242e-06	2.678117679141619e-06	5.05836931680498e-06	7	40min-1h	Theta
2	0.9	1.1346580891300015e-05	7.688302566773903e-06	1.2430329702066505e-05	7	1h-3h	Theta
3	0.6499999999999999	4.487068805576123e-06	3.6130741175265222e-06	5.1356130867012855e-06	7	3h-6h	Theta
4	0.75	1.8395791646013868e-06	1.1553051702157273e-06	2.013584779352163e-06	7	6h-9h	Theta
5	0.09999999999999998	7.209292139111344e-07	1.3072972919929723e-06	6.149261407304261e-07	7	9h-12h	Theta
6	0.44999999999999996	2.5249985012376545e-06	2.8469388834742e-06	2.5249985012376545e-06	7	12h-19h	Theta
7	0.25	1.8594276251844114e-06	4.422627330515496e-06	1.7593728001305075e-06	7	19h-1.3d	Theta
8	0.55	2.9877212854609674e-06	2.9002487152088923e-06	3.007934130960056e-06	7	1.3d-2d	Theta
9	0.44999999999999996	1.403466208212382e-06	3.138232159003226e-06	1.403466208212382e-06	7	2d-3d	Theta
0	0.6	7.801549243196053e-06	6.423936290353928e-06	7.801549243196053e-06	7	20min-40min	Alpha
1	0.65	4.606118494026334e-06	3.856025468361335e-06	4.606118494026334e-06	7	40min-1h	Alpha
2	0.9	1.2791182161669165e-05	9.147105295130012e-06	1.301840556965799e-05	7	1h-3h	Alpha
3	0.9	5.340427316236208e-06	3.3307354907593827e-06	5.745872730673908e-06	7	3h-6h	Alpha
4	0.44999999999999996	9.061437858287764e-07	9.382014898496562e-07	7.872181711034481e-07	7	6h-9h	Alpha
5	0.04999999999999993	6.076932595849446e-07	1.8743964446899372e-06	5.829433160101173e-07	7	9h-12h	Alpha
6	0.44999999999999996	1.4376213664730832e-06	1.5291320313804048e-06	1.4376213664730832e-06	7	12h-19h	Alpha
7	0.1499999999999999	8.892755614040204e-07	2.0371134150209044e-06	7.443838503313377e-07	7	19h-1.3d	Alpha
8	0.7	5.36706923378194e-07	2.840424532897018e-07	6.83961941624099e-07	7	1.3d-2d	Alpha
9	0.35	1.1577817451959533e-07	2.165528935397435e-07	7.767074586158042e-08	7	2d-3d	Alpha
0	0.5	8.20050851545348e-06	7.198521570277297e-06	8.20050851545348e-06	7	20min-40min	Beta
1	0.6	3.351790538259025e-06	3.4458661452135724e-06	3.351790538259025e-06	7	40min-1h	Beta
2	0.55	9.031779648292385e-06	9.925225342208342e-06	9.031779648292385e-06	7	1h-3h	Beta
3	0.7	2.8403931938257188e-06	2.4433624502758555e-06	2.9922502392703824e-06	7	3h-6h	Beta
4	0.6000000000000001	1.4076563310506528e-06	1.2830522964124854e-06	1.4076563310506528e-06	7	6h-9h	Beta
5	0.44999999999999996	9.710017383633905e-07	1.3422797859465827e-06	9.710017383633905e-07	7	9h-12h	Beta
6	0.75	1.0279140625489543e-06	8.209226077020798e-07	1.0454701305392382e-06	7	12h-19h	Beta
7	0.4	8.184267729775896e-07	3.767518679923253e-06	8.184267729775896e-07	7	19h-1.3d	Beta
8	0.55	8.338551893932297e-07	7.999059302308687e-07	8.338551893932297e-07	7	1.3d-2d	Beta
9	0.5	2.608778349516095e-07	2.5070702377712896e-06	2.608778349516095e-07	7	2d-3d	Beta
0	0.65	5.367809144917975e-06	3.794553559857995e-06	5.537069956769093e-06	7	20min-40min	Gamma
1	0.7	3.0874935309556286e-06	2.1929863571434497e-06	3.258637193494715e-06	7	40min-1h	Gamma
2	0.7	8.600000750406714e-06	6.249309028488829e-06	8.888991961880977e-06	7	1h-3h	Gamma
3	0.7	4.363674298075184e-06	3.4223549329487096e-06	4.564317854870615e-06	7	3h-6h	Gamma
4	0.65	2.1339751140185203e-06	2.0283275116091777e-06	2.1339751140185203e-06	7	6h-9h	Gamma
5	0.5	1.643119856136023e-06	1.9447408480815067e-06	1.643119856136023e-06	7	9h-12h	Gamma
6	0.65	2.805276576759416e-06	2.8984274204805582e-06	2.805276576759416e-06	7	12h-19h	Gamma
7	0.4	5.6645967335755935e-06	9.899694856809567e-06	5.6645967335755935e-06	7	19h-1.3d	Gamma
8	0.75	5.34554142069077e-06	3.392094456631044e-06	5.653601866608151e-06	7	1.3d-2d	Gamma
9	0.5	7.248063411105691e-06	9.338986926850256e-06	7.248063411105691e-06	7	2d-3d	Gamma
0	0.9583333333333334	1.4984729983752574e-05	9.672022802824702e-06	1.6805220810361687e-05	8	20min-40min	Delta
1	0.8541666666666667	1.0796142655440876e-05	8.543808176493304e-06	1.3395924065664002e-05	8	40min-1h	Delta
2	0.9166666666666666	5.2091518269865703e-05	3.838854675350103e-05	6.020522316925102e-05	8	1h-3h	Delta
3	0.8333333333333334	4.1195181726141765e-05	3.0023079134229555e-05	4.555065663092271e-05	8	3h-6h	Delta
4	0.8958333333333334	1.7916632791249835e-05	1.4303053257338482e-05	1.9574211934193417e-05	8	6h-9h	Delta
5	0.5625	1.1470412673514867e-05	1.1470412673514867e-05	1.0409424590026144e-05	8	9h-12h	Delta
6	0.6041666666666667	1.3919441996311257e-05	1.3919441996311257e-05	1.3864649891486216e-05	8	12h-19h	Delta
7	0.5208333333333334	5.400491904029553e-05	5.5394464209796123e-05	5.020628630942155e-05	8	19h-1.3d	Delta
8	0.5625	3.25311009332731e-06	3.1320595899612713e-06	3.266818836677384e-06	8	1.3d-2d	Delta
9	0.39583333333333337	2.455080147670092e-06	2.507650705087493e-06	2.2325374139509252e-06	8	2d-3d	Delta
0	0.41666666666666663	1.2009529666058487e-05	1.2396913116286826e-05	1.1049478579823192e-05	8	20min-40min	Theta
1	0.5625	8.708272583732204e-06	8.090479760312272e-06	8.758826026887766e-06	8	40min-1h	Theta
2	0.7916666666666667	3.676971628700156e-05	2.7485834878529735e-05	3.7879716728032116e-05	8	1h-3h	Theta
3	0.8333333333333334	4.362132362779724e-05	3.7996796863647076e-05	4.9043065429390365e-05	8	3h-6h	Theta
4	0.8125	1.6463031507409706e-05	1.3851405665495182e-05	1.8241568721094e-05	8	6h-9h	Theta
5	0.9791666666666666	3.3500237348369647e-06	2.25467341340688e-06	3.4766039211333734e-06	8	9h-12h	Theta
6	0.9791666666666666	7.485904906577993e-06	4.76988806903368e-06	8.400207332318537e-06	8	12h-19h	Theta
7	0.7916666666666667	1.92579255822998e-05	1.4265624795903179e-05	2.0414400463109815e-05	8	19h-1.3d	Theta
8	0.875	1.2074540878758596e-05	8.28594810811387e-06	1.3328244824346141e-05	8	1.3d-2d	Theta
9	0.8125	6.433919287033978e-06	4.89462419369919e-06	7.612979686456555e-06	8	2d-3d	Theta
0	0.45833333333333326	4.19731859393771e-06	5.134335366126791e-06	4.061236767312647e-06	8	20min-40min	Alpha
1	0.4375	2.9784898801790425e-06	3.7561704255561096e-06	2.9418093383969333e-06	8	40min-1h	Alpha
2	0.5416666666666667	1.2725561824965808e-05	1.1505972500195352e-05	1.3303989423969006e-05	8	1h-3h	Alpha
3	0.5833333333333333	6.275032067683092e-06	5.339995421692152e-06	6.90511270690669e-06	8	3h-6h	Alpha
4	0.7083333333333334	3.7869325493208352e-06	3.0460572563553827e-06	4.011843673156933e-06	8	6h-9h	Alpha
5	0.5833333333333333	2.4789751820566164e-06	2.305313549955901e-06	2.839849399853208e-06	8	9h-12h	Alpha
6	0.6458333333333334	6.098645999442943e-06	5.436251747740514e-06	7.047527669236485e-06	8	12h-19h	Alpha
7	0.5	7.457722376118166e-06	7.457722376118166e-06	7.238093914984792e-06	8	19h-1.3d	Alpha
8	0.25	4.0092866917014635e-06	5.578588061177081e-06	3.703859741560544e-06	8	1.3d-2d	Alpha
9	0.375	4.6482979137985754e-06	5.4817805135731225e-06	4.339355772376307e-06	8	2d-3d	Alpha
0	0.875	8.256861974739805e-06	6.336255723200572e-06	8.808510912342048e-06	8	20min-40min	Beta
1	1.0	6.271588601998463e-06	4.434809207684579e-06	6.747760664704225e-06	8	40min-1h	Beta
2	1.0	2.4638805771086607e-05	1.5367269041022632e-05	2.745010205629748e-05	8	1h-3h	Beta
3	1.0	2.1132477992105417e-05	1.3868466146203135e-05	2.1560128638584543e-05	8	3h-6h	Beta
4	1.0	7.559786194955673e-06	3.6622187303305985e-06	7.961353791532102e-06	8	6h-9h	Beta
5	0.5833333333333334	2.645564455054611e-06	2.645564455054611e-06	2.7870737067665344e-06	8	9h-12h	Beta
6	0.7083333333333334	4.3222890545809236e-06	4.1944929695033295e-06	4.479495029844609e-06	8	12h-19h	Beta
7	0.7916666666666667	1.1983362752185192e-05	1.091136640562818e-05	1.247957796337619e-05	8	19h-1.3d	Beta
8	0.9166666666666666	1.3982069185238068e-06	5.755510323145213e-07	1.520680997048235e-06	8	1.3d-2d	Beta
9	0.8333333333333334	8.122422892298195e-07	4.7570200207507863e-07	9.93228939606835e-07	8	2d-3d	Beta
0	0.5833333333333334	1.7653104216347583e-05	1.6657474253813385e-05	1.7780181163161413e-05	8	20min-40min	Gamma
1	0.5833333333333334	1.5388212613745866e-05	1.5388212613745866e-05	1.5673780673772067e-05	8	40min-1h	Gamma
2	0.6666666666666667	6.24437999131629e-05	5.9159772833785304e-05	6.330166503913469e-05	8	1h-3h	Gamma
3	0.75	6.752145983103555e-05	6.048986941106512e-05	6.88920052798836e-05	8	3h-6h	Gamma
4	0.875	2.8052803598029078e-05	2.2681476058092437e-05	3.172886165465102e-05	8	6h-9h	Gamma
5	0.9166666666666666	6.940741134929212e-06	4.87716921078598e-06	7.153251710004364e-06	8	9h-12h	Gamma
6	1.0	2.2119142543605418e-05	1.253017937291773e-05	2.284749761985549e-05	8	12h-19h	Gamma
7	0.9166666666666666	6.075269287016555e-05	3.9742750290183796e-05	6.226805772354728e-05	8	19h-1.3d	Gamma
8	1.0	2.8870012333558013e-05	1.7894443540089864e-05	2.9987441322501404e-05	8	1.3d-2d	Gamma
9	0.9166666666666666	2.0134942271975145e-05	1.299652774290414e-05	2.1297247516635026e-05	8	2d-3d	Gamma
0	0.9333333333333333	3.73640343340175e-05	2.8739932632742244e-05	3.929914270589387e-05	9	20min-40min	Delta
1	0.92	2.5462044469837366e-05	1.91584635280157e-05	2.6594563745079884e-05	9	40min-1h	Delta
2	0.88	0.00013718811201150608	0.00010977275244505084	0.00014494412474999643	9	1h-3h	Delta
3	0.92	6.829225238897996e-05	4.819489691993112e-05	7.644054061041788e-05	9	3h-6h	Delta
4	0.88	4.022493924843677e-05	2.9889761128523616e-05	4.35611165194644e-05	9	6h-9h	Delta
5	0.9333333333333333	3.0465363057076333e-05	2.2557536240835716e-05	3.339771461671916e-05	9	9h-12h	Delta
6	0.8933333333333333	2.6303432231752196e-05	2.1169075413892118e-05	3.478540782237577e-05	9	12h-19h	Delta
7	0.9333333333333333	9.379098447812475e-05	5.345325238383532e-05	0.00010696338353324347	9	19h-1.3d	Delta
8	0.9333333333333333	1.6500245822249154e-05	1.0111907560436969e-05	1.963123757517979e-05	9	1.3d-2d	Delta
9	0.5866666666666667	1.9640882129387615e-06	1.910149996437813e-06	2.000306093076653e-06	9	2d-3d	Delta
0	0.9866666666666667	1.3274219854924483e-05	6.786892385381301e-06	1.5716804191175068e-05	9	20min-40min	Theta
1	0.8666666666666667	7.860018413312324e-06	4.562065979026872e-06	9.44194340705734e-06	9	40min-1h	Theta
2	0.6399999999999999	2.046323899284369e-05	1.9871085755829e-05	2.0601541294964528e-05	9	1h-3h	Theta
3	0.88	1.1119992621816582e-05	9.570012675581845e-06	1.4093506765442302e-05	9	3h-6h	Theta
4	1.0	8.397030132050519e-06	4.359984774249468e-06	9.03292346568916e-06	9	6h-9h	Theta
5	0.5466666666666666	3.1562323498965758e-06	2.9792079852170965e-06	3.333256714576055e-06	9	9h-12h	Theta
6	0.92	6.0290869654498216e-06	4.063138302040139e-06	6.43007013116285e-06	9	12h-19h	Theta
7	0.8400000000000001	1.6309186541014964e-05	9.139004626262488e-06	1.740080561964207e-05	9	19h-1.3d	Theta
8	0.9466666666666667	4.704710374164661e-06	2.8510084397993637e-06	5.907658180494535e-06	9	1.3d-2d	Theta
9	0.7866666666666666	1.0791726446595302e-06	6.174023228140728e-07	2.161422738301753e-06	9	2d-3d	Theta
0	0.8	1.5351828395592773e-05	1.1382857315464917e-05	1.5963183909548617e-05	9	20min-40min	Alpha
1	0.8133333333333332	1.1448750561381367e-05	8.535496611235465e-06	1.1757450458096835e-05	9	40min-1h	Alpha
2	0.7066666666666667	4.68989551160254e-05	4.4040365517473045e-05	4.963681600242422e-05	9	1h-3h	Alpha
3	0.6266666666666667	2.3966852842127208e-05	2.2225477559349526e-05	2.402071727733801e-05	9	3h-6h	Alpha
4	0.7333333333333334	1.907248078164856e-05	1.53270443168947e-05	2.0718439703922348e-05	9	6h-9h	Alpha
5	0.72	5.761176660822756e-06	5.003771716349018e-06	6.178029841591692e-06	9	9h-12h	Alpha
6	0.7333333333333333	1.7377406683939014e-05	1.2436535815597467e-05	1.9345988602359753e-05	9	12h-19h	Alpha
7	0.6533333333333333	1.3379540976820564e-05	1.244927272615294e-05	1.4918662507304003e-05	9	19h-1.3d	Alpha
8	0.7466666666666666	5.031215398049934e-06	3.83469802842021e-06	5.947736031369156e-06	9	1.3d-2d	Alpha
9	0.6266666666666667	3.435106249036311e-06	2.86275419134684e-06	3.7819316724336087e-06	9	2d-3d	Alpha
0	0.8266666666666667	1.257094779347791e-05	1.0740641029019934e-05	1.2841628541766141e-05	9	20min-40min	Beta
1	0.8266666666666667	9.837579845876857e-06	8.222655131061806e-06	1.128244736542172e-05	9	40min-1h	Beta
2	0.7333333333333334	4.983972030427328e-05	4.351865312693162e-05	5.4777606042339604e-05	9	1h-3h	Beta
3	0.84	2.482422325722358e-05	1.7691098174458936e-05	2.850316308187178e-05	9	3h-6h	Beta
4	0.7866666666666666	1.0157625929445745e-05	9.134495697825524e-06	1.0363407054311967e-05	9	6h-9h	Beta
5	0.8	9.307552343785734e-06	6.24244489442969e-06	1.0452342048367453e-05	9	9h-12h	Beta
6	0.8133333333333334	9.65013568081751e-06	6.560386454186356e-06	1.0110141111751168e-05	9	12h-19h	Beta
7	0.9066666666666667	3.8071234652942586e-05	2.4514278622156335e-05	4.17176207067985e-05	9	19h-1.3d	Beta
8	0.92	7.12376906502227e-06	4.982130972766752e-06	9.825671303521353e-06	9	1.3d-2d	Beta
9	0.7466666666666667	9.983624203792206e-07	6.725662186147823e-07	1.5238651672803043e-06	9	2d-3d	Beta
0	0.8533333333333333	3.346747314525001e-05	2.626435433834556e-05	3.5536191964060756e-05	9	20min-40min	Gamma
1	0.9466666666666667	1.8568798098569053e-05	1.2588153282212964e-05	1.9107299013433126e-05	9	40min-1h	Gamma
2	0.88	5.158980995541735e-05	4.197884670652344e-05	5.5837504523363355e-05	9	1h-3h	Gamma
3	0.5866666666666667	3.393368489833016e-05	2.8985448379439346e-05	3.6582008748980534e-05	9	3h-6h	Gamma
4	0.6533333333333333	2.4382730850290417e-05	2.0646593207612848e-05	2.467940563504976e-05	9	6h-9h	Gamma
5	0.5466666666666666	9.715949748839249e-06	9.457455333186441e-06	9.974444164492056e-06	9	9h-12h	Gamma
6	0.76	1.827262327032122e-05	1.2435980586598611e-05	2.2834314670082002e-05	9	12h-19h	Gamma
7	0.5733333333333334	3.353217664161066e-05	3.411039095562011e-05	3.295396232760121e-05	9	19h-1.3d	Gamma
8	0.7999999999999999	1.4316140416056662e-05	9.614567500971749e-06	2.0793023007236824e-05	9	1.3d-2d	Gamma
9	0.64	1.1484482526479484e-06	1.1820535085482184e-06	1.1148429967476787e-06	9	2d-3d	Gamma
0	0.9777777777777777	1.084059139548763e-05	6.091725466117238e-06	1.1645486338104237e-05	10	20min-40min	Delta
1	0.9555555555555556	8.090993438531554e-06	3.5048558865728945e-06	9.793613917399457e-06	10	40min-1h	Delta
2	0.9333333333333333	3.1740304887390065e-05	1.3468637289274477e-05	3.568467605841168e-05	10	1h-3h	Delta
3	0.9111111111111111	1.510974587907317e-05	9.488919171171883e-06	1.754013246972021e-05	10	3h-6h	Delta
4	0.9	1.1124154595477472e-05	5.63869957129622e-06	1.2372296284609061e-05	10	6h-9h	Delta
5	0.7555555555555555	3.395039781505139e-06	2.6011759240120902e-06	3.6083207805993375e-06	10	9h-12h	Delta
6	0.8777777777777778	1.076807473093093e-05	6.857549743256817e-06	1.1649773857199197e-05	10	12h-19h	Delta
7	0.8555555555555555	1.263338262830397e-06	7.696089212302387e-07	1.6564416944782443e-06	10	19h-1.3d	Delta
8	0.8333333333333333	6.112191856321726e-07	3.899584649792262e-07	9.487170280187165e-07	10	1.3d-2d	Delta
9	0.9777777777777777	4.1976180824560455e-07	2.0650146345093913e-07	4.976831453592447e-07	10	2d-3d	Delta
0	0.8444444444444444	4.295051937874838e-06	2.738361371834277e-06	4.775673581778011e-06	10	20min-40min	Theta
1	0.8222222222222222	2.2633966362867663e-06	1.6700262216348758e-06	2.492773941840091e-06	10	40min-1h	Theta
2	0.8555555555555556	7.831351872471381e-06	5.204929044175766e-06	1.166295524950439e-05	10	1h-3h	Theta
3	0.7222222222222222	6.964530938708738e-06	5.377710691055257e-06	7.725703061839017e-06	10	3h-6h	Theta
4	0.8111111111111111	1.3264186189192547e-06	7.516898687612173e-07	1.41613855659061e-06	10	6h-9h	Theta
5	0.7333333333333334	7.999130832913193e-07	6.075764568103525e-07	8.441829865554442e-07	10	9h-12h	Theta
6	0.6888888888888889	2.092893629121445e-06	1.372093859832864e-06	2.5347229305254463e-06	10	12h-19h	Theta
7	0.9111111111111111	7.36847630030774e-07	2.5844858782017395e-07	1.0938266374051259e-06	10	19h-1.3d	Theta
8	0.6444444444444445	6.021799379439424e-07	3.421057967521666e-07	6.639772804879023e-07	10	1.3d-2d	Theta
9	0.9555555555555555	6.324662654483309e-08	1.1774660907387944e-08	2.4853477846182024e-07	10	2d-3d	Theta
0	0.8555555555555556	2.7831224465929294e-06	2.0296265990254407e-06	3.963182494764045e-06	10	20min-40min	Alpha
1	0.9333333333333333	1.7984896003248115e-06	1.2583728155531445e-06	2.1050808730091026e-06	10	40min-1h	Alpha
2	0.9444444444444444	5.031608959304337e-06	3.367926469555816e-06	7.09525848903807e-06	10	1h-3h	Alpha
3	0.7555555555555555	2.4151667889225425e-06	1.6576574649781355e-06	2.75838282931304e-06	10	3h-6h	Alpha
4	0.6777777777777778	7.538840715264955e-07	5.548628954094449e-07	9.306381978068839e-07	10	6h-9h	Alpha
5	0.8222222222222222	2.1288588380982437e-07	6.278511305645953e-08	2.3926239322607186e-07	10	9h-12h	Alpha
6	0.8333333333333334	4.1663354417071863e-07	2.3637489254086717e-07	4.7217537953755273e-07	10	12h-19h	Alpha
7	0.8555555555555556	5.705699382688109e-07	2.802831013033985e-07	7.341355562852651e-07	10	19h-1.3d	Alpha
8	0.9333333333333333	9.879430390930888e-08	2.1687102083645308e-08	2.0301574782434044e-07	10	1.3d-2d	Alpha
9	0.8333333333333334	9.127376538883897e-08	3.5641984250511626e-08	1.3769377534735542e-07	10	2d-3d	Alpha
0	0.9222222222222223	3.0236095128613816e-06	1.5421217246552148e-06	3.7515079820101427e-06	10	20min-40min	Beta
1	0.9	3.7765265109349397e-06	1.3357535943882841e-06	4.665599406346427e-06	10	40min-1h	Beta
2	0.8777777777777778	1.3267480552256947e-05	6.66025687680433e-06	1.4326009984775725e-05	10	1h-3h	Beta
3	0.9111111111111111	5.294255932064362e-06	3.132551422229976e-06	6.8285457262953375e-06	10	3h-6h	Beta
4	0.9111111111111111	3.4802941025680312e-06	1.9620912960312843e-06	5.221402582276286e-06	10	6h-9h	Beta
5	0.8666666666666667	1.0155092525470176e-06	6.638519538302431e-07	1.2382305477428869e-06	10	9h-12h	Beta
6	0.9111111111111111	4.6267895136394555e-06	2.6949958968871835e-06	5.737325149838855e-06	10	12h-19h	Beta
7	0.9222222222222223	4.217825237566036e-07	1.8602028731074357e-07	5.550272449050879e-07	10	19h-1.3d	Beta
8	0.9666666666666667	3.822284048814073e-07	1.5501138211640381e-07	4.845884909638517e-07	10	1.3d-2d	Beta
9	0.9444444444444444	1.8007070726190867e-07	6.97450898064272e-08	3.9920559074400926e-07	10	2d-3d	Beta
0	0.711111111111111	6.085972564487876e-06	5.064006732595631e-06	7.592669152805129e-06	10	20min-40min	Gamma
1	0.7666666666666666	3.633845316034881e-06	3.223323252172878e-06	4.084637187932782e-06	10	40min-1h	Gamma
2	0.8444444444444444	1.767389700443613e-05	1.2479695385417551e-05	2.5217629602973234e-05	10	1h-3h	Gamma
3	0.7111111111111111	1.2682710808030152e-05	1.020782365651252e-05	1.9651276304237738e-05	10	3h-6h	Gamma
4	0.788888888888889	3.6418679261299583e-06	2.6985378968656854e-06	3.9863832972645194e-06	10	6h-9h	Gamma
5	0.6888888888888889	2.2604895205993015e-06	1.8015400900886043e-06	2.774896088897226e-06	10	9h-12h	Gamma
6	0.7666666666666666	3.436273706580882e-06	2.4212431765493074e-06	3.6787069865694363e-06	10	12h-19h	Gamma
7	0.8555555555555556	2.745883379734884e-06	1.6818255453946589e-06	3.7033993866059946e-06	10	19h-1.3d	Gamma
8	0.8666666666666667	9.317475285863586e-07	4.572258687735398e-07	1.4022942700292638e-06	10	1.3d-2d	Gamma
9	0.42222222222222217	1.1147117198121527e-07	2.6546585508074374e-07	8.719466171064117e-08	10	2d-3d	Gamma
0	0.7142857142857143	5.566031014827626e-06	3.572227627607588e-06	7.878985812852033e-06	11	20min-40min	Delta
1	0.7142857142857143	3.3933619196673273e-06	2.8412442120122615e-06	4.748700519442268e-06	11	40min-1h	Delta
2	0.7428571428571429	1.0750614113799334e-05	1.0160178873962288e-05	1.1412251866508215e-05	11	1h-3h	Delta
3	0.7142857142857143	1.0471913186990264e-05	9.586681696275378e-06	1.2020156604844855e-05	11	3h-6h	Delta
4	0.4285714285714286	6.277570838643575e-06	6.920776343674066e-06	5.185162465644958e-06	11	6h-9h	Delta
5	0.48571428571428565	3.2306461627682788e-06	3.235750464129016e-06	3.225541861407541e-06	11	9h-12h	Delta
6	0.5142857142857142	8.577977401228127e-06	7.882565506465903e-06	9.27338929599035e-06	11	12h-19h	Delta
7	0.48571428571428565	8.176596780096971e-06	8.303179186195815e-06	8.050014373998127e-06	11	19h-1.3d	Delta
8	0.6285714285714286	3.0054160470301674e-06	2.3493055739260555e-06	4.76122439735329e-06	11	1.3d-2d	Delta
9	0.37142857142857144	2.785002144887203e-07	3.357280337655575e-07	1.6049891936933258e-07	11	2d-3d	Delta
0	0.7142857142857142	2.0129344047727707e-06	1.5589246424210758e-06	3.130576316148731e-06	11	20min-40min	Theta
1	0.7142857142857143	1.2521950473572897e-06	1.1860545564976484e-06	2.199290720048162e-06	11	40min-1h	Theta
2	0.6285714285714286	5.34650070218799e-06	4.907160659008447e-06	7.862206113645195e-06	11	1h-3h	Theta
3	0.6571428571428571	5.681627254918101e-06	5.563025634411179e-06	7.049051969386345e-06	11	3h-6h	Theta
4	0.4285714285714286	3.584692112246161e-06	3.6463182083811522e-06	3.170235012766649e-06	11	6h-9h	Theta
5	0.48571428571428565	1.1807622551739877e-06	1.1821631860010511e-06	1.141134821847792e-06	11	9h-12h	Theta
6	0.5142857142857142	4.105613564474077e-06	4.29421527820348e-06	3.9170118507446745e-06	11	12h-19h	Theta
7	0.48571428571428565	3.1665757572525737e-06	3.170457897116768e-06	3.1626936173883793e-06	11	19h-1.3d	Theta
8	0.4285714285714285	1.8190542052374588e-06	2.3634624308019363e-06	1.68046221892164e-06	11	1.3d-2d	Theta
9	0.34285714285714286	2.2502530731300453e-07	3.2945536019279406e-07	2.2496236643920432e-07	11	2d-3d	Theta
0	0.8571428571428571	2.245068501238445e-06	1.4971072879959669e-06	2.650678711892134e-06	11	20min-40min	Alpha
1	0.7428571428571429	1.4478296737528949e-06	1.0813755486749433e-06	1.8094652697741827e-06	11	40min-1h	Alpha
2	0.6285714285714286	3.990547118907205e-06	3.379210965224601e-06	4.427273593163904e-06	11	1h-3h	Alpha
3	0.5714285714285714	4.360512441997633e-06	4.2836337642650095e-06	4.437391119730255e-06	11	3h-6h	Alpha
4	0.6	2.705283678725783e-06	2.666575177328836e-06	3.133296211585473e-06	11	6h-9h	Alpha
5	0.7142857142857142	9.866917576690411e-07	8.766735400887777e-07	1.1091808241426308e-06	11	9h-12h	Alpha
6	0.6857142857142857	7.417038692363964e-07	6.265327942552755e-07	8.529931520670781e-07	11	12h-19h	Alpha
7	0.5714285714285714	1.2235995772954375e-06	1.2138739515074358e-06	1.233325203083439e-06	11	19h-1.3d	Alpha
8	0.8857142857142857	1.9303084552666393e-07	1.797488147239243e-07	4.789667005294033e-07	11	1.3d-2d	Alpha
9	0.8285714285714285	8.247570512321909e-08	2.2086815546099193e-08	2.6577831349055385e-07	11	2d-3d	Alpha
0	0.7714285714285714	2.395270334582176e-06	2.2422998659034385e-06	2.7353889239815886e-06	11	20min-40min	Beta
1	0.7428571428571429	1.7666009993984772e-06	1.624879539582553e-06	2.213357312555673e-06	11	40min-1h	Beta
2	0.7142857142857143	5.309954983391839e-06	4.802245035512541e-06	6.230268843698395e-06	11	1h-3h	Beta
3	0.7714285714285714	7.987162307910196e-06	7.247750623894993e-06	1.1897723887656489e-05	11	3h-6h	Beta
4	0.48571428571428565	5.456568199623103e-06	5.560971302967962e-06	5.352165096278244e-06	11	6h-9h	Beta
5	0.5428571428571428	2.6861899716607555e-06	2.7835669350470776e-06	2.5888130082744334e-06	11	9h-12h	Beta
6	0.4571428571428571	4.9072125557984955e-06	4.962416189972594e-06	4.852008921624396e-06	11	12h-19h	Beta
7	0.4571428571428571	5.232029279211599e-06	5.252719776320425e-06	4.764039361791161e-06	11	19h-1.3d	Beta
8	0.6285714285714286	2.3511950216859367e-06	2.3000279591499607e-06	2.5768993403155926e-06	11	1.3d-2d	Beta
9	0.8285714285714286	2.3704550450445118e-07	1.149456843644528e-07	3.590470833014921e-07	11	2d-3d	Beta
0	0.7714285714285715	4.473426288524944e-06	3.3933669399630485e-06	5.867762846023689e-06	11	20min-40min	Gamma
1	0.8285714285714285	2.123856606391173e-06	1.8536333665951718e-06	3.0769299905711487e-06	11	40min-1h	Gamma
2	0.7142857142857143	1.08622063890351e-05	9.079360465761117e-06	1.3453428679853105e-05	11	1h-3h	Gamma
3	0.48571428571428565	1.4087295121222584e-05	1.3673045394541346e-05	1.4501544847903821e-05	11	3h-6h	Gamma
4	0.5428571428571428	7.170234723118511e-06	7.185223993679358e-06	7.1552454525576634e-06	11	6h-9h	Gamma
5	0.5142857142857142	3.0621226112118504e-06	3.0313478035324546e-06	3.0928974188912466e-06	11	9h-12h	Gamma
6	0.3142857142857143	8.855406601389086e-06	9.271837878816066e-06	6.860698723582576e-06	11	12h-19h	Gamma
7	0.4571428571428571	8.004738510724364e-06	8.38357177878393e-06	7.480207238132196e-06	11	19h-1.3d	Gamma
8	0.5714285714285714	2.9501204114644705e-06	2.923712646317912e-06	2.9765281766110287e-06	11	1.3d-2d	Gamma
9	0.2857142857142857	3.91434731553416e-07	6.429665892226677e-07	2.715736786449896e-07	11	2d-3d	Gamma
0	0.7619047619047619	1.0536378930789799e-05	9.186209245660287e-06	1.060473273211762e-05	12	20min-40min	Delta
1	0.9761904761904762	7.012660345185802e-06	4.359442324975087e-06	7.700841799914688e-06	12	40min-1h	Delta
2	0.8571428571428572	2.5193979352407182e-05	1.3576018919315762e-05	2.6253974066247912e-05	12	1h-3h	Delta
3	0.8333333333333333	9.483477051441336e-06	5.819785569567922e-06	1.0368882158092993e-05	12	3h-6h	Delta
4	0.8809523809523809	9.50538058994979e-06	4.329329658379195e-06	9.779143270694295e-06	12	6h-9h	Delta
5	0.9285714285714286	2.1653331449689246e-06	1.1821910960796429e-06	2.2582895368224328e-06	12	9h-12h	Delta
6	0.6666666666666666	8.158890831845725e-06	6.877114946471438e-06	8.158890831845725e-06	12	12h-19h	Delta
7	0.6666666666666666	9.14265649809305e-06	8.169736354026703e-06	9.18487588993596e-06	12	19h-1.3d	Delta
8	0.8095238095238095	1.3512548439316914e-05	8.880478870187454e-06	1.3979779853692885e-05	12	1.3d-2d	Delta
9	0.8333333333333333	9.359109974232232e-06	6.322757742592903e-06	9.411870949074156e-06	12	2d-3d	Delta
0	0.7857142857142857	3.3387066577241164e-06	2.3759815640626006e-06	3.4060477708148054e-06	12	20min-40min	Theta
1	0.8333333333333333	1.8337327111640585e-06	9.822855159179846e-07	1.9050052906969007e-06	12	40min-1h	Theta
2	0.8095238095238095	6.463181925941717e-06	3.1341736256862474e-06	6.585428393695421e-06	12	1h-3h	Theta
3	0.6904761904761905	3.90943646979316e-06	2.980094575357908e-06	4.824029016064923e-06	12	3h-6h	Theta
4	0.7380952380952381	2.7883862153317052e-06	1.8627211685656678e-06	2.838068981852315e-06	12	6h-9h	Theta
5	0.5714285714285714	1.2942689057628068e-06	1.1081610521797656e-06	1.2942689057628068e-06	12	9h-12h	Theta
6	0.6666666666666666	3.5432608533037123e-06	3.0181446264055524e-06	3.7045983717761153e-06	12	12h-19h	Theta
7	0.6904761904761905	6.1142180610713846e-06	4.7066370413027e-06	6.222625740665411e-06	12	19h-1.3d	Theta
8	0.6190476190476191	6.470582530132555e-06	5.9380461022468045e-06	6.470582530132555e-06	12	1.3d-2d	Theta
9	0.5476190476190477	3.813697500185545e-06	3.7186293855583786e-06	3.813697500185545e-06	12	2d-3d	Theta
0	0.7380952380952381	2.6925298533846434e-06	1.953151914041274e-06	2.7414558063311165e-06	12	20min-40min	Alpha
1	0.5238095238095238	1.6082079732298254e-06	1.8339672652776785e-06	1.6082079732298254e-06	12	40min-1h	Alpha
2	0.7380952380952381	5.474134115007802e-06	4.542868070522729e-06	5.7243365145954266e-06	12	1h-3h	Alpha
3	0.7142857142857143	3.087625877018928e-06	2.6123038044265956e-06	3.1573998353919814e-06	12	3h-6h	Alpha
4	0.6904761904761905	1.2824686396297858e-06	1.1331838680560498e-06	1.2824686396297858e-06	12	6h-9h	Alpha
5	0.47619047619047616	1.1573144634938714e-06	1.136182526998417e-06	1.1573144634938714e-06	12	9h-12h	Alpha
6	0.6428571428571428	1.3510406051070208e-06	1.2439775328396573e-06	1.3978032450171393e-06	12	12h-19h	Alpha
7	0.47619047619047616	6.386434600611943e-06	6.905428392471012e-06	6.386434600611943e-06	12	19h-1.3d	Alpha
8	0.40476190476190477	4.649565391823704e-06	5.165901415868656e-06	4.649565391823704e-06	12	1.3d-2d	Alpha
9	0.5	1.8666570475299699e-06	1.6351793893074636e-06	1.8666570475299699e-06	12	2d-3d	Alpha
0	0.8095238095238095	2.901644263997074e-06	1.9529915783100775e-06	3.035147856122676e-06	12	20min-40min	Beta
1	0.8809523809523809	1.9452235263213554e-06	1.2020881894729594e-06	2.6222139441030617e-06	12	40min-1h	Beta
2	0.7857142857142857	9.609719030301783e-06	5.5504523256421435e-06	1.045517126700866e-05	12	1h-3h	Beta
3	0.7857142857142857	2.757329045043767e-06	2.21577713080694e-06	2.8678002025806677e-06	12	3h-6h	Beta
4	0.8571428571428571	1.2236336283725605e-06	7.361780921277071e-07	1.4024078696030118e-06	12	6h-9h	Beta
5	0.8571428571428571	7.087009541208519e-07	3.3061725758177366e-07	7.326275164612514e-07	12	9h-12h	Beta
6	0.8571428571428572	2.053150487884843e-06	1.2148669037993873e-06	2.112106956375133e-06	12	12h-19h	Beta
7	0.7857142857142857	3.08331726079213e-06	1.5482629804107492e-06	3.2436672195527946e-06	12	19h-1.3d	Beta
8	0.9047619047619047	3.738746572596594e-06	1.3287549437965498e-06	3.7598432540138765e-06	12	1.3d-2d	Beta
9	0.7619047619047619	2.9513270592833973e-06	1.5498674618507878e-06	2.9649763302083806e-06	12	2d-3d	Beta
0	0.6904761904761905	1.0633871950021873e-05	8.847053698038653e-06	1.0633871950021873e-05	12	20min-40min	Gamma
1	0.47619047619047616	5.362103226660409e-06	5.248232894701052e-06	5.362103226660409e-06	12	40min-1h	Gamma
2	0.8095238095238095	1.9730162181882686e-05	1.436691779704371e-05	1.995176401704692e-05	12	1h-3h	Gamma
3	0.5952380952380952	2.0540580728247035e-05	1.833255737213561e-05	2.1117037510899912e-05	12	3h-6h	Gamma
4	0.6428571428571428	1.1836619905141833e-05	1.0188917244822547e-05	1.2247791103366917e-05	12	6h-9h	Gamma
5	0.7380952380952381	6.997556468244653e-06	5.535972952523268e-06	7.349336124888322e-06	12	9h-12h	Gamma
6	0.40476190476190477	1.371390741604426e-05	1.4811551602467698e-05	1.3498377560638058e-05	12	12h-19h	Gamma
7	0.7380952380952381	2.3396981367341795e-05	1.9378981275452794e-05	2.4227887740445215e-05	12	19h-1.3d	Gamma
8	0.5238095238095237	3.9209301653283905e-05	4.1288356140599564e-05	3.9209301653283905e-05	12	1.3d-2d	Gamma
9	0.6190476190476191	2.1607960180352377e-05	1.984426598091915e-05	2.1780558122658324e-05	12	2d-3d	Gamma
0	0.984375	1.65279450263707e-05	6.2205494859565745e-06	1.6974329824125714e-05	13	20min-40min	Delta
1	0.984375	1.5132473162831544e-05	4.6671147634472224e-06	1.655585927309793e-05	13	40min-1h	Delta
2	0.96875	5.365731570014444e-05	1.7473465967800566e-05	5.7945197008743786e-05	13	1h-3h	Delta
3	1.0	2.226688054847198e-05	6.298422443762913e-06	2.3587252031507883e-05	13	3h-6h	Delta
4	1.0	5.959988434911409e-06	1.753564944588114e-06	7.1931692586631e-06	13	6h-9h	Delta
5	0.875	2.1725309491995676e-06	1.1073066611197972e-06	2.3975509050380833e-06	13	9h-12h	Delta
6	0.890625	9.380390770560392e-06	3.1508929132148704e-06	1.0676637385294627e-05	13	12h-19h	Delta
7	0.515625	9.200180993277423e-06	9.92165216651229e-06	9.200180993277423e-06	13	19h-1.3d	Delta
8	0.421875	1.6904340088364718e-06	2.565864954594249e-06	1.6904340088364718e-06	13	1.3d-2d	Delta
9	0.375	3.6560923069468345e-07	6.143232068963102e-07	3.5313804331191903e-07	13	2d-3d	Delta
0	0.875	1.4105054465622382e-05	3.7378236927318725e-06	1.710183425461511e-05	13	20min-40min	Theta
1	0.9375	9.436974274463442e-06	2.5354143006032794e-06	1.1132114548240501e-05	13	40min-1h	Theta
2	0.921875	3.1722800724502375e-05	6.2315829380820185e-06	3.3836489695872874e-05	13	1h-3h	Theta
3	0.953125	1.4497248150566536e-05	2.9284954188343123e-06	1.7135538505592302e-05	13	3h-6h	Theta
4	0.828125	9.827964234208892e-06	2.1837102126830255e-06	1.081985229673058e-05	13	6h-9h	Theta
5	0.6875	1.0689302302021658e-06	5.171873764097501e-07	1.2244403258996275e-06	13	9h-12h	Theta
6	0.71875	5.443254572429418e-06	1.425125102855494e-06	7.103363259856883e-06	13	12h-19h	Theta
7	0.875	8.558951720033269e-06	4.298311429434528e-06	1.2847628487728437e-05	13	19h-1.3d	Theta
8	0.53125	1.1264699952767357e-06	1.4709629886812152e-06	1.1020400224533019e-06	13	1.3d-2d	Theta
9	0.5625	3.160850979649236e-07	3.010941483198062e-07	3.160850979649236e-07	13	2d-3d	Theta
0	0.859375	4.165075357681968e-06	2.67560641126004e-06	4.846851589221189e-06	13	20min-40min	Alpha
1	0.796875	4.627220617976172e-06	1.957047955989326e-06	4.868052153786793e-06	13	40min-1h	Alpha
2	0.828125	1.2033664469412886e-05	5.766314860019378e-06	1.2327925826686771e-05	13	1h-3h	Alpha
3	0.859375	6.905312695315917e-06	2.09196866738607e-06	8.550693909535644e-06	13	3h-6h	Alpha
4	0.9375	1.4637391342684139e-06	4.908946497868833e-07	1.806650623531153e-06	13	6h-9h	Alpha
5	0.921875	3.864528533012048e-06	5.138321383588744e-07	4.807527870917022e-06	13	9h-12h	Alpha
6	0.8125	4.330268016360823e-06	9.474202247467245e-07	5.697950799758841e-06	13	12h-19h	Alpha
7	0.765625	4.861626544583432e-06	3.2610290653926384e-06	7.846566687051333e-06	13	19h-1.3d	Alpha
8	0.875	2.298087316182176e-06	5.843840337491858e-07	3.5014752695765912e-06	13	1.3d-2d	Alpha
9	0.703125	3.699860092699782e-07	7.726619089750093e-08	3.826140856165299e-07	13	2d-3d	Alpha
0	1.0	1.313217885891298e-05	2.038385004762117e-06	1.643741378820311e-05	13	20min-40min	Beta
1	0.984375	1.6175254808754158e-05	1.7458789889659283e-06	1.7637173955305568e-05	13	40min-1h	Beta
2	0.984375	4.912777808819021e-05	5.216534311514445e-06	5.615429170588198e-05	13	1h-3h	Beta
3	0.984375	2.019816510762687e-05	2.068205663654813e-06	2.175911859060609e-05	13	3h-6h	Beta
4	1.0	6.126469214160881e-06	8.489718637109765e-07	6.6001773578866595e-06	13	6h-9h	Beta
5	0.96875	1.9668002758067178e-06	4.937139738445473e-07	2.9604892127624395e-06	13	9h-12h	Beta
6	1.0	8.045454168547925e-06	1.403828533543152e-06	9.935603842843409e-06	13	12h-19h	Beta
7	0.90625	2.804120752807957e-05	3.017891660721108e-06	3.44646279533974e-05	13	19h-1.3d	Beta
8	0.90625	2.3286522753909854e-06	4.7652622377608256e-07	3.1559066337854193e-06	13	1.3d-2d	Beta
9	0.984375	4.7542075931972863e-07	1.0928992679416651e-07	5.381737367572067e-07	13	2d-3d	Beta
0	0.640625	5.162616049874888e-06	3.8682530790488e-06	6.856564268790018e-06	13	20min-40min	Gamma
1	0.734375	3.429066152951145e-06	2.083994646036048e-06	3.7426604323763315e-06	13	40min-1h	Gamma
2	0.765625	1.4424978044268681e-05	8.81351097477641e-06	1.482068728664013e-05	13	1h-3h	Gamma
3	0.796875	8.335424661821859e-06	3.3472216351947275e-06	8.526332354145869e-06	13	3h-6h	Gamma
4	0.78125	3.6140936604874036e-06	2.3892953932938025e-06	4.449959470104125e-06	13	6h-9h	Gamma
5	0.734375	1.271772190413255e-06	5.12036732506369e-07	1.451495970093801e-06	13	9h-12h	Gamma
6	0.6875	2.010053579175803e-06	1.0822539395299018e-06	2.0701749629120424e-06	13	12h-19h	Gamma
7	0.71875	1.0661065757640425e-05	4.517129013544127e-06	1.1042630178890492e-05	13	19h-1.3d	Gamma
8	0.921875	1.5837517346360972e-06	3.6385301479180327e-07	1.9149531990765943e-06	13	1.3d-2d	Gamma
9	0.734375	3.0503750954243244e-07	2.1891260869333205e-07	3.540545084187454e-07	13	2d-3d	Gamma
0	1.0	2.4997965503281093e-05	1.1535890308275351e-05	2.9700546486724834e-05	14	20min-40min	Delta
1	1.0	1.7101107169126876e-05	6.8032610350631945e-06	1.832110459401984e-05	14	40min-1h	Delta
2	1.0	7.31635372994231e-05	4.333893258683027e-05	8.422892956805612e-05	14	1h-3h	Delta
3	0.9583333333333334	6.782612575927269e-05	3.828658049475245e-05	7.775408381712363e-05	14	3h-6h	Delta
4	0.9583333333333334	2.369540502616945e-05	1.789034228234836e-05	3.085274199414715e-05	14	6h-9h	Delta
5	0.75	9.359486013201135e-06	8.909668026718424e-06	1.2066962156223209e-05	14	9h-12h	Delta
6	0.9583333333333334	2.305914351602037e-05	1.790362530729953e-05	2.926254327175534e-05	14	12h-19h	Delta
7	0.9583333333333334	7.224191207415116e-05	2.8352883210908952e-05	8.474723256728697e-05	14	19h-1.3d	Delta
8	0.6666666666666667	8.175676477464496e-06	8.128141939813448e-06	9.939579209434852e-06	14	1.3d-2d	Delta
9	0.625	1.8869114499583793e-05	1.8869114499583793e-05	2.2730720243743828e-05	14	2d-3d	Delta
0	0.9583333333333334	1.2642663437595932e-05	6.611618037263368e-06	1.494045698056943e-05	14	20min-40min	Theta
1	0.9583333333333334	8.177463645647786e-06	3.762396871772621e-06	8.547209938037862e-06	14	40min-1h	Theta
2	1.0	3.659707709288608e-05	2.6588307768243237e-05	4.408178203072913e-05	14	1h-3h	Theta
3	0.9583333333333334	2.7454650977557018e-05	2.035297515948472e-05	3.6768294677237334e-05	14	3h-6h	Theta
4	0.9583333333333334	1.2510376686865306e-05	9.635229767301397e-06	1.741631905544817e-05	14	6h-9h	Theta
5	0.8333333333333334	9.26351224398407e-06	6.247024214794463e-06	1.1870832502575164e-05	14	9h-12h	Theta
6	0.8333333333333334	1.0559289848123579e-05	8.270639808215525e-06	1.2914654115790855e-05	14	12h-19h	Theta
7	0.875	2.9809955599500766e-05	1.9313594179663214e-05	3.969518155339675e-05	14	19h-1.3d	Theta
8	0.8333333333333334	6.62886327110433e-06	5.990228056687412e-06	7.868058102001458e-06	14	1.3d-2d	Theta
9	0.7916666666666667	1.4981497273803941e-05	1.334106519666049e-05	1.8548330618689482e-05	14	2d-3d	Theta
0	0.8333333333333334	1.033205564658346e-05	7.072391595563587e-06	1.2309450644007223e-05	14	20min-40min	Alpha
1	0.7916666666666667	5.745127372715003e-06	4.406597885078862e-06	7.751220000854198e-06	14	40min-1h	Alpha
2	0.7916666666666667	1.739279463051841e-05	1.4161862625691337e-05	2.342162346008804e-05	14	1h-3h	Alpha
3	0.7916666666666667	1.5322304829411353e-05	1.2760951734527522e-05	2.0374128557617654e-05	14	3h-6h	Alpha
4	0.5	3.306929020071935e-06	3.306929020071935e-06	3.833886389316436e-06	14	6h-9h	Alpha
5	0.75	2.916902919319643e-06	1.8731375780076653e-06	3.8302862500731196e-06	14	9h-12h	Alpha
6	0.875	5.300132085816762e-06	3.724852727207856e-06	6.48329026646011e-06	14	12h-19h	Alpha
7	0.875	2.1904408768433333e-05	7.698940343945041e-06	2.6113981557724052e-05	14	19h-1.3d	Alpha
8	0.7916666666666667	1.323725295739926e-06	9.785797425583891e-07	1.6654015608575026e-06	14	1.3d-2d	Alpha
9	0.875	6.644775971877403e-07	4.723894895452145e-07	9.015817755049367e-07	14	2d-3d	Alpha
0	0.9166666666666666	6.482137066709702e-06	5.826465349335843e-06	9.01805157354671e-06	14	20min-40min	Beta
1	0.9166666666666666	4.530739349195185e-06	3.897630897630489e-06	6.22300628164048e-06	14	40min-1h	Beta
2	0.875	2.3410483680984117e-05	1.80734172920106e-05	3.1741151507308096e-05	14	1h-3h	Beta
3	0.9583333333333334	1.832545332353558e-05	1.6556466371558944e-05	3.070134577520111e-05	14	3h-6h	Beta
4	0.875	8.989856834829859e-06	6.353432551310595e-06	1.3342135469596646e-05	14	6h-9h	Beta
5	0.6666666666666667	3.5231308227632398e-06	3.0956971515600457e-06	6.425819902255593e-06	14	9h-12h	Beta
6	0.9166666666666666	5.696273116562547e-06	4.88357789673799e-06	9.142959900181583e-06	14	12h-19h	Beta
7	0.9166666666666666	1.907500642824576e-05	1.5216506801813575e-05	2.9612500813312127e-05	14	19h-1.3d	Beta
8	0.7083333333333334	1.3288434521079765e-06	1.2258167401869808e-06	1.9896184093684137e-06	14	1.3d-2d	Beta
9	0.9166666666666666	2.783311171919898e-06	2.054682005825562e-06	4.213187598439477e-06	14	2d-3d	Beta
0	0.6666666666666667	1.187889190680027e-05	1.0136520570143145e-05	1.2215235375627593e-05	14	20min-40min	Gamma
1	0.7916666666666667	9.330724281548213e-06	7.605205336297583e-06	1.0523691695959814e-05	14	40min-1h	Gamma
2	0.75	6.188237508172569e-05	6.081544398732701e-05	8.575797779108383e-05	14	1h-3h	Gamma
3	0.7083333333333333	5.205772091289064e-05	4.6883824276823295e-05	7.118356465919788e-05	14	3h-6h	Gamma
4	0.7916666666666667	2.5461071360433824e-05	2.0767369475883844e-05	3.387490330487812e-05	14	6h-9h	Gamma
5	0.625	1.8624097686033775e-05	1.6507771411768498e-05	2.2008189719688595e-05	14	9h-12h	Gamma
6	0.7083333333333334	2.5012671863024715e-05	2.434138388643895e-05	3.1578961040245094e-05	14	12h-19h	Gamma
7	0.8333333333333334	4.906146831669473e-05	3.898571403477306e-05	5.9236856600086734e-05	14	19h-1.3d	Gamma
8	0.6666666666666667	2.9121308520453096e-05	2.630685154020611e-05	3.147488956388725e-05	14	1.3d-2d	Gamma
9	0.7083333333333333	5.7674691102231585e-05	5.2417376461783625e-05	6.771001502630926e-05	14	2d-3d	Gamma
0	0.6666666666666667	2.782325597555793e-05	2.5171571217829537e-05	2.8623842531638617e-05	15	20min-40min	Delta
1	0.5777777777777777	2.4407869185484507e-05	2.2724788262799538e-05	2.4545631821477576e-05	15	40min-1h	Delta
2	0.4666666666666667	9.628520302210658e-05	9.809111714887654e-05	9.351694125271457e-05	15	1h-3h	Delta
3	0.6888888888888889	3.3243298220032226e-05	3.0626320047305635e-05	3.46052378981046e-05	15	3h-6h	Delta
4	0.4444444444444444	2.1424050469206475e-05	2.1976050555413216e-05	2.1218916954416086e-05	15	6h-9h	Delta
5	0.48888888888888893	3.258227399978904e-05	3.371308575560839e-05	3.249327323800149e-05	15	9h-12h	Delta
6	0.6666666666666667	2.858507274005088e-05	2.5410154883198906e-05	2.9055328578087873e-05	15	12h-19h	Delta
7	0.6	8.005275616731537e-05	7.425329144041109e-05	8.973830006785025e-05	15	19h-1.3d	Delta
8	0.7555555555555555	1.1674089665893712e-05	9.305716001499494e-06	1.2147848736887426e-05	15	1.3d-2d	Delta
9	0.5333333333333333	1.8773186056502502e-05	1.557569963879418e-05	1.914023188071671e-05	15	2d-3d	Delta
0	0.3555555555555555	5.491018335487283e-06	6.463012837926389e-06	5.3000079294158054e-06	15	20min-40min	Theta
1	0.3555555555555556	3.041577974053471e-06	3.6695271849807868e-06	2.981268553882129e-06	15	40min-1h	Theta
2	0.4222222222222223	1.0852832977534361e-05	1.2316534133515257e-05	1.081769153014836e-05	15	1h-3h	Theta
3	0.1333333333333333	4.19553178867954e-06	4.97393403287613e-06	4.134616308215581e-06	15	3h-6h	Theta
4	0.3111111111111111	2.3274343792351624e-06	2.4865925651724445e-06	2.314646708267843e-06	15	6h-9h	Theta
5	0.4444444444444444	1.922983928560891e-06	1.7688714670469443e-06	2.077096390074838e-06	15	9h-12h	Theta
6	0.33333333333333337	1.5651904801569758e-06	2.364819266583865e-06	1.5640123515682907e-06	15	12h-19h	Theta
7	0.5777777777777777	1.4358811679853257e-05	1.1888075586792913e-05	1.5605009823217615e-05	15	19h-1.3d	Theta
8	0.5333333333333334	2.7091581904612895e-06	2.8306866269503657e-06	2.587629753972213e-06	15	1.3d-2d	Theta
9	0.6222222222222222	4.989329332408403e-07	4.652466222120706e-07	5.127343329727071e-07	15	2d-3d	Theta
0	0.7111111111111111	9.556256355077663e-06	8.861742808484676e-06	9.824740862436952e-06	15	20min-40min	Alpha
1	0.8	7.194694847906107e-06	6.20896781456071e-06	7.602838864078766e-06	15	40min-1h	Alpha
2	0.7777777777777778	2.168340072080793e-05	1.8287047702872708e-05	2.4492446624868164e-05	15	1h-3h	Alpha
3	0.7777777777777778	1.2241319267059666e-05	1.1029953563633298e-05	1.2475558419090225e-05	15	3h-6h	Alpha
4	0.6666666666666667	6.655291491261458e-06	6.28555017435615e-06	6.781125926895715e-06	15	6h-9h	Alpha
5	0.8222222222222222	7.173743515372502e-06	5.5214730600013795e-06	7.5838796572797645e-06	15	9h-12h	Alpha
6	0.888888888888889	1.1709997197058002e-05	8.035423051452038e-06	1.1898204803163913e-05	15	12h-19h	Alpha
7	0.5777777777777777	4.809202787536002e-05	4.3410027526892135e-05	4.922636642170463e-05	15	19h-1.3d	Alpha
8	0.4222222222222223	8.250690231184475e-06	8.67262204566051e-06	7.921232205282875e-06	15	1.3d-2d	Alpha
9	0.48888888888888893	2.3376949511550406e-06	2.5165019564764423e-06	2.1588879458336384e-06	15	2d-3d	Alpha
0	0.46666666666666656	8.746577133913292e-06	8.59486467232548e-06	8.828428383111213e-06	15	20min-40min	Beta
1	0.3555555555555556	6.688062789052681e-06	6.731810718398402e-06	6.644314859706961e-06	15	40min-1h	Beta
2	0.3111111111111111	2.531207634210354e-05	2.784556508286378e-05	2.4482742823646886e-05	15	1h-3h	Beta
3	0.4444444444444444	1.0143223495580984e-05	1.0037415656320619e-05	1.0249031334841351e-05	15	3h-6h	Beta
4	0.1777777777777777	3.832059723656439e-06	4.481118782928372e-06	3.8021196532289543e-06	15	6h-9h	Beta
5	0.19999999999999996	7.76930383921336e-06	9.72970603309538e-06	7.3043678718780216e-06	15	9h-12h	Beta
6	0.4	7.6073642147116654e-06	7.4219552543330524e-06	7.792773175090278e-06	15	12h-19h	Beta
7	0.2666666666666666	1.8002949234018768e-05	1.95668810319502e-05	1.795534439807071e-05	15	19h-1.3d	Beta
8	0.311111111111111	1.2403229299381841e-06	1.4346196084887388e-06	1.1554376012048567e-06	15	1.3d-2d	Beta
9	0.4444444444444444	6.458133822047125e-07	7.951534229541233e-07	6.392245149310741e-07	15	2d-3d	Beta
0	0.3555555555555556	1.1672523335875174e-05	1.2804616564858866e-05	1.1539954451689329e-05	15	20min-40min	Gamma
1	0.4666666666666667	9.044914432008908e-06	9.480096559416193e-06	8.609732304601624e-06	15	40min-1h	Gamma
2	0.3555555555555555	2.462851161110159e-05	2.9069234633344823e-05	2.347871777352848e-05	15	1h-3h	Gamma
3	0.33333333333333337	2.090544726309548e-05	2.243951819777534e-05	2.0674994719452978e-05	15	3h-6h	Gamma
4	0.4666666666666667	1.2579480858047532e-05	1.1810905433141766e-05	1.33480562829533e-05	15	6h-9h	Gamma
5	0.1333333333333333	3.2144337728048933e-06	3.95340436470275e-06	2.9625526297826807e-06	15	9h-12h	Gamma
6	0.5111111111111111	2.550985775107373e-05	2.4595024660736185e-05	2.6424690841411275e-05	15	12h-19h	Gamma
7	0.5777777777777777	6.222400461730138e-05	5.772128451265331e-05	6.529084697859954e-05	15	19h-1.3d	Gamma
8	0.6444444444444444	1.1758670349044011e-05	1.0168247557034096e-05	1.2267122303052535e-05	15	1.3d-2d	Gamma
9	0.5111111111111111	2.085044086835129e-05	1.7397265101457736e-05	2.0950661631524387e-05	15	2d-3d	Gamma
0	0.6153846153846154	1.848688149027326e-05	1.833008091853076e-05	2.0768946936970244e-05	16	20min-40min	Delta
1	0.3589743589743589	2.295224562021917e-05	2.4038014008599198e-05	1.7538127879046233e-05	16	40min-1h	Delta
2	0.5384615384615384	5.7216504821147425e-05	5.649916759111242e-05	6.185291285937433e-05	16	1h-3h	Delta
3	0.46153846153846156	1.8898475722156906e-05	1.9176732233731054e-05	1.6025122187537076e-05	16	3h-6h	Delta
4	0.4358974358974359	1.3108902933538286e-05	1.5482953907914293e-05	1.2639072289512549e-05	16	6h-9h	Delta
5	0.28205128205128205	3.2847176141201692e-06	4.3991111138879335e-06	3.06249854654037e-06	16	9h-12h	Delta
6	0.4358974358974359	3.908851591712043e-06	4.311849507865513e-06	3.0141545946313344e-06	16	12h-19h	Delta
7	0.5384615384615385	3.7749158645371883e-06	3.6207032227592396e-06	3.929128506315137e-06	16	19h-1.3d	Delta
8	0.28205128205128205	2.406692419838552e-06	3.082201786661236e-06	2.2779294559310942e-06	16	1.3d-2d	Delta
9	0.8205128205128205	1.579766405868228e-06	6.036422770052955e-07	1.8512409716989538e-06	16	2d-3d	Delta
0	0.7179487179487181	6.08177087461071e-06	4.11453088748454e-06	6.6830856602650515e-06	16	20min-40min	Theta
1	0.5641025641025641	5.745163536113868e-06	4.9604188802412314e-06	5.943717801252689e-06	16	40min-1h	Theta
2	0.6666666666666667	1.4427872959665315e-05	1.4121294347588356e-05	1.5650439101419946e-05	16	1h-3h	Theta
3	0.6410256410256411	5.909395194770125e-06	4.70959437023952e-06	6.2603902299923485e-06	16	3h-6h	Theta
4	0.7179487179487181	1.9050299796493265e-06	1.2167813492028995e-06	1.974341298641903e-06	16	6h-9h	Theta
5	0.5897435897435898	7.570233661779548e-07	7.487357320434475e-07	8.043638991649887e-07	16	9h-12h	Theta
6	0.5641025641025641	7.847419149670589e-07	7.505267162701327e-07	8.189571136639851e-07	16	12h-19h	Theta
7	0.6410256410256411	3.5104546372114052e-06	3.149693874179661e-06	4.512442636028071e-06	16	19h-1.3d	Theta
8	0.7179487179487181	4.811775547398746e-07	3.588791005300208e-07	4.834725969393182e-07	16	1.3d-2d	Theta
9	0.41025641025641024	8.113982392345054e-07	9.961945535732966e-07	6.891374567599284e-07	16	2d-3d	Theta
0	0.6666666666666667	2.988308593578317e-06	2.8110628101250183e-06	3.0854408266109376e-06	16	20min-40min	Alpha
1	0.41025641025641035	2.1276201462432507e-06	2.5618121214133622e-06	2.0760959552324434e-06	16	40min-1h	Alpha
2	0.2564102564102564	7.3763010125092225e-06	8.953995751097585e-06	5.588649369613787e-06	16	1h-3h	Alpha
3	0.5897435897435898	1.7293635954340215e-06	1.6688657413514765e-06	1.9548447815180966e-06	16	3h-6h	Alpha
4	0.717948717948718	9.82340702014721e-07	7.677816126925691e-07	1.0975912153609871e-06	16	6h-9h	Alpha
5	0.7948717948717949	2.113549436814634e-07	7.955649511681237e-08	2.1636134291855608e-07	16	9h-12h	Alpha
6	0.6153846153846154	5.293422108907132e-07	4.1714192493548085e-07	7.289046306931611e-07	16	12h-19h	Alpha
7	0.7948717948717949	8.738714049030511e-07	4.4659607028763807e-07	1.0056155785483646e-06	16	19h-1.3d	Alpha
8	0.5128205128205129	2.3037992884828174e-07	1.59270945787162e-07	2.536909119685953e-07	16	1.3d-2d	Alpha
9	0.8461538461538461	2.3604589925106665e-07	1.7411839669425824e-08	3.1662996046465137e-07	16	2d-3d	Alpha
0	0.9230769230769231	5.6336938841814304e-06	2.878804793888119e-06	6.2812857571789715e-06	16	20min-40min	Beta
1	0.8461538461538461	4.1599839127305296e-06	3.4930474270591242e-06	4.284130616854229e-06	16	40min-1h	Beta
2	0.8717948717948718	1.4422980726365495e-05	8.434467788548243e-06	1.860090842524764e-05	16	1h-3h	Beta
3	0.7435897435897436	3.887110664854492e-06	3.1652022921365032e-06	5.12079547216666e-06	16	3h-6h	Beta
4	0.641025641025641	2.553853999731522e-06	2.3533962815775987e-06	2.9813250910704484e-06	16	6h-9h	Beta
5	0.2564102564102564	6.531933659251968e-07	9.5831743206913e-07	6.142784944805368e-07	16	9h-12h	Beta
6	0.5897435897435898	8.280217038604195e-07	7.707752485779777e-07	9.044440168079772e-07	16	12h-19h	Beta
7	0.8205128205128205	9.984163518511878e-07	5.805881998485e-07	1.079669201502744e-06	16	19h-1.3d	Beta
8	0.4871794871794872	5.490870139915585e-07	7.092186441204088e-07	5.333115724061494e-07	16	1.3d-2d	Beta
9	0.6666666666666667	1.6873156062720124e-07	1.0956936083292466e-07	2.17611805427332e-07	16	2d-3d	Beta
0	0.5128205128205129	8.28585843265709e-06	8.747188507701485e-06	7.824528357612695e-06	16	20min-40min	Gamma
1	0.3846153846153846	1.6509802254699556e-05	1.816167577709548e-05	1.3938121004113474e-05	16	40min-1h	Gamma
2	0.46153846153846156	3.524721216880043e-05	3.58715987208611e-05	3.0492357149577225e-05	16	1h-3h	Gamma
3	0.4871794871794872	1.5105185288034073e-05	1.5390270352984405e-05	1.482010022308374e-05	16	3h-6h	Gamma
4	0.5128205128205128	7.107341302625019e-06	6.479003734120807e-06	7.414035116289562e-06	16	6h-9h	Gamma
5	0.4358974358974359	2.822834575195357e-06	2.865999507405223e-06	2.7263724707294336e-06	16	9h-12h	Gamma
6	0.3846153846153846	2.0460024861014782e-06	2.1468031255040106e-06	1.8485915829423753e-06	16	12h-19h	Gamma
7	0.5128205128205128	3.2291799964313136e-06	3.11009922561543e-06	3.348260767247197e-06	16	19h-1.3d	Gamma
8	0.46153846153846156	1.3706347508639585e-06	1.561032877937619e-06	1.2006192276489316e-06	16	1.3d-2d	Gamma
9	0.6153846153846154	8.294429139760318e-07	6.104592273085532e-07	8.618147629834087e-07	16	2d-3d	Gamma
0	0.4761904761904763	2.5526300214134415e-05	2.5526300214134415e-05	2.6467043151508702e-05	17	20min-40min	Delta
1	0.2857142857142857	1.3629583656675453e-05	1.896739164495296e-05	1.29876715238781e-05	17	40min-1h	Delta
2	0.19047619047619058	3.333729942402429e-05	5.952324144520739e-05	2.9115536889963634e-05	17	1h-3h	Delta
3	0.26190476190476186	9.09595673290879e-06	1.258929751661466e-05	8.94576483116097e-06	17	3h-6h	Delta
4	0.5238095238095238	5.4329911050180254e-06	5.4329911050180254e-06	5.427412653652484e-06	17	6h-9h	Delta
5	0.9761904761904762	4.7288715284817676e-06	2.00002589436002e-06	5.108213965229762e-06	17	9h-12h	Delta
6	0.5238095238095238	2.8533475698285023e-06	2.6010697668055345e-06	2.8687411198527885e-06	17	12h-19h	Delta
7	0.1428571428571428	1.0820445148017973e-05	1.4349130296400598e-05	9.647428083790065e-06	17	19h-1.3d	Delta
8	0.2857142857142857	2.942375587769761e-06	4.916831185263632e-06	2.5592463099338828e-06	17	1.3d-2d	Delta
9	0.40476190476190477	3.3850552430024305e-06	3.481126613697561e-06	1.2451506117404934e-06	17	2d-3d	Delta
0	0.11904761904761907	9.126232946121624e-06	1.0277759987406396e-05	8.057063580292133e-06	17	20min-40min	Theta
1	0.45238095238095233	4.73080427983173e-06	3.8978398241215634e-06	4.80474321668571e-06	17	40min-1h	Theta
2	0.26190476190476186	1.1439795415141012e-05	1.2349115805292888e-05	1.1106559131560984e-05	17	1h-3h	Theta
3	0.04761904761904756	4.632397832826665e-06	6.144401857263216e-06	4.240757950289344e-06	17	3h-6h	Theta
4	0.0714285714285714	2.172157820332302e-06	3.858865849427298e-06	2.126130204709904e-06	17	6h-9h	Theta
5	0.1428571428571428	8.375430665821505e-07	1.8524756053298338e-06	7.534851230644717e-07	17	9h-12h	Theta
6	0.0	1.9469102551072344e-06	2.792669151004943e-06	1.6232187218507637e-06	17	12h-19h	Theta
7	0.04761904761904756	4.490539908600181e-06	1.0910318959431887e-05	3.7411099360662754e-06	17	19h-1.3d	Theta
8	0.16666666666666663	1.2591873948287605e-06	3.97462945456582e-06	8.054455065243718e-07	17	1.3d-2d	Theta
9	0.0714285714285714	9.862310847960427e-07	6.89113156089364e-06	9.16846662869888e-07	17	2d-3d	Theta
0	0.7380952380952381	1.6866908760971745e-05	9.941799898755628e-06	1.782336613019295e-05	17	20min-40min	Alpha
1	0.6904761904761905	1.0676511175420085e-05	7.220109049482514e-06	1.3095314175778586e-05	17	40min-1h	Alpha
2	0.5476190476190477	2.3774525352599056e-05	2.324429632239853e-05	2.809132202703309e-05	17	1h-3h	Alpha
3	0.5714285714285715	7.026656766809513e-06	7.026656766809513e-06	7.055888960594011e-06	17	3h-6h	Alpha
4	0.5476190476190477	2.632414805435659e-06	3.2280372835063e-06	2.5641453912087248e-06	17	6h-9h	Alpha
5	0.7142857142857143	1.8538103874992252e-06	1.4265527291952775e-06	1.861373230759314e-06	17	9h-12h	Alpha
6	0.4285714285714286	2.1378382601169286e-06	2.9538880403640023e-06	2.0745868878025756e-06	17	12h-19h	Alpha
7	0.5714285714285714	1.296026003765522e-05	1.2451360487194633e-05	1.3000394479397355e-05	17	19h-1.3d	Alpha
8	0.38095238095238104	1.2125420156249084e-06	1.5292560737931372e-06	7.607127442749451e-07	17	1.3d-2d	Alpha
9	0.47619047619047616	1.5707071024026204e-06	1.1028022205175922e-06	1.745797394047956e-06	17	2d-3d	Alpha
0	0.40476190476190477	7.295558891945032e-06	7.388177358670905e-06	7.011216809625027e-06	17	20min-40min	Beta
1	0.40476190476190477	4.175125257344297e-06	4.2413557804549065e-06	4.041092177671827e-06	17	40min-1h	Beta
2	0.5238095238095238	1.5062424346971521e-05	1.3702989044936904e-05	1.5751279567763896e-05	17	1h-3h	Beta
3	0.45238095238095244	5.2264839284238206e-06	5.2264839284238206e-06	4.90440517367372e-06	17	3h-6h	Beta
4	0.47619047619047616	2.874876353285175e-06	3.19483761265655e-06	2.6572226429028324e-06	17	6h-9h	Beta
5	0.7142857142857143	1.5395639055030612e-06	1.0688494982732725e-06	1.659169362443508e-06	17	9h-12h	Beta
6	0.8809523809523809	1.9360781366400425e-06	1.2738502173359057e-06	2.1389840676796686e-06	17	12h-19h	Beta
7	0.7380952380952381	6.835337004579347e-06	5.427276339458214e-06	8.758031502488189e-06	17	19h-1.3d	Beta
8	0.40476190476190477	1.7302192794969054e-06	1.7302192794969054e-06	1.7505096986391116e-06	17	1.3d-2d	Beta
9	0.23809523809523814	8.35610441268228e-07	2.125309049630666e-06	6.418673956813272e-07	17	2d-3d	Beta
0	0.5952380952380953	1.0751691378071958e-05	9.62227212550756e-06	1.1577512946339939e-05	17	20min-40min	Gamma
1	0.7619047619047619	4.4946216326677184e-06	3.528415169164682e-06	5.220442112492937e-06	17	40min-1h	Gamma
2	0.8571428571428571	1.0901978376553169e-05	9.627381773103105e-06	1.1623376606792613e-05	17	1h-3h	Gamma
3	0.6904761904761905	4.064808376106012e-06	3.416164898247077e-06	5.460079475526047e-06	17	3h-6h	Gamma
4	0.47619047619047616	3.3449084594031473e-06	3.3449084594031473e-06	3.173755562096038e-06	17	6h-9h	Gamma
5	0.4761904761904763	1.6703806978477454e-06	1.6703806978477454e-06	1.6162527381844634e-06	17	9h-12h	Gamma
6	0.30952380952380953	2.2670394006552607e-06	2.5669004451979564e-06	2.0767185157297285e-06	17	12h-19h	Gamma
7	0.6666666666666666	1.4243513238449779e-05	1.09309359662729e-05	1.4467546402286019e-05	17	19h-1.3d	Gamma
8	0.023809523809523725	3.001653686640914e-06	1.3368806911174593e-05	2.1057951359539154e-06	17	1.3d-2d	Gamma
9	0.0	1.8482884181018333e-06	1.0607042257676435e-05	1.208070860041183e-06	17	2d-3d	Gamma
0		1.3676461637872357e-05		1.3676461637872357e-05	18	20min-40min	Delta
1		8.722918977264038e-06		8.722918977264038e-06	18	40min-1h	Delta
2		1.9517218260596394e-05		1.9517218260596394e-05	18	1h-3h	Delta
3		1.6768838288050906e-05		1.6768838288050906e-05	18	3h-6h	Delta
4		4.573851508807285e-06		4.573851508807285e-06	18	6h-9h	Delta
5		2.3066248309613753e-06		2.3066248309613753e-06	18	9h-12h	Delta
6		5.086960957572647e-06		5.086960957572647e-06	18	12h-19h	Delta
7		1.1387193836204701e-05		1.1387193836204701e-05	18	19h-1.3d	Delta
8		2.732220936047037e-06		2.732220936047037e-06	18	1.3d-2d	Delta
9		6.664422678416157e-07		6.664422678416157e-07	18	2d-3d	Delta
0		7.46907285545435e-06		7.46907285545435e-06	18	20min-40min	Theta
1		3.9929877128277715e-06		3.9929877128277715e-06	18	40min-1h	Theta
2		9.347809417999997e-06		9.347809417999997e-06	18	1h-3h	Theta
3		6.9714108473729934e-06		6.9714108473729934e-06	18	3h-6h	Theta
4		2.199325104948861e-06		2.199325104948861e-06	18	6h-9h	Theta
5		8.83151402974608e-07		8.83151402974608e-07	18	9h-12h	Theta
6		1.988173051304564e-06		1.988173051304564e-06	18	12h-19h	Theta
7		3.441568076361958e-06		3.441568076361958e-06	18	19h-1.3d	Theta
8		7.988828899908788e-07		7.988828899908788e-07	18	1.3d-2d	Theta
9		1.022901040101043e-06		1.022901040101043e-06	18	2d-3d	Theta
0		2.255900769722771e-06		2.255900769722771e-06	18	20min-40min	Alpha
1		1.0997773807969667e-06		1.0997773807969667e-06	18	40min-1h	Alpha
2		2.536609564989087e-06		2.536609564989087e-06	18	1h-3h	Alpha
3		1.6779972115635734e-06		1.6779972115635734e-06	18	3h-6h	Alpha
4		4.588525243776163e-07		4.588525243776163e-07	18	6h-9h	Alpha
5		1.9225583252806524e-07		1.9225583252806524e-07	18	9h-12h	Alpha
6		5.643049143336555e-07		5.643049143336555e-07	18	12h-19h	Alpha
7		1.2892330673853478e-06		1.2892330673853478e-06	18	19h-1.3d	Alpha
8		4.5120893108427916e-07		4.5120893108427916e-07	18	1.3d-2d	Alpha
9		1.0458130793942217e-07		1.0458130793942217e-07	18	2d-3d	Alpha
0		4.81271355601041e-06		4.81271355601041e-06	18	20min-40min	Beta
1		2.471630646007402e-06		2.471630646007402e-06	18	40min-1h	Beta
2		5.357953966086803e-06		5.357953966086803e-06	18	1h-3h	Beta
3		3.4759669876371687e-06		3.4759669876371687e-06	18	3h-6h	Beta
4		9.094863718853001e-07		9.094863718853001e-07	18	6h-9h	Beta
5		7.681919595158143e-07		7.681919595158143e-07	18	9h-12h	Beta
6		1.1448527338342453e-06		1.1448527338342453e-06	18	12h-19h	Beta
7		2.680844439148788e-06		2.680844439148788e-06	18	19h-1.3d	Beta
8		5.963586801075135e-07		5.963586801075135e-07	18	1.3d-2d	Beta
9		1.6383105717489698e-07		1.6383105717489698e-07	18	2d-3d	Beta
0		1.120296823634242e-05		1.120296823634242e-05	18	20min-40min	Gamma
1		6.225586239953957e-06		6.225586239953957e-06	18	40min-1h	Gamma
2		1.0800230347402163e-05		1.0800230347402163e-05	18	1h-3h	Gamma
3		6.26474356669769e-06		6.26474356669769e-06	18	3h-6h	Gamma
4		3.205430651188624e-06		3.205430651188624e-06	18	6h-9h	Gamma
5		1.1398215119425754e-06		1.1398215119425754e-06	18	9h-12h	Gamma
6		1.2447251500227654e-06		1.2447251500227654e-06	18	12h-19h	Gamma
7		1.8456266445619533e-06		1.8456266445619533e-06	18	19h-1.3d	Gamma
8		1.111059701528623e-06		1.111059701528623e-06	18	1.3d-2d	Gamma
9		5.52701932619581e-07		5.52701932619581e-07	18	2d-3d	Gamma
0	0.7272727272727273	2.4881596539355444e-05	2.0146853924134094e-05	2.578707605939641e-05	19	20min-40min	Delta
1	0.6363636363636364	2.099759331433203e-05	1.7866465853853148e-05	2.5173938462906708e-05	19	40min-1h	Delta
2	0.8636363636363636	8.676531829160707e-05	4.888477792054452e-05	9.461595383603538e-05	19	1h-3h	Delta
3	0.9090909090909092	5.512522421134622e-05	2.2488409513142972e-05	6.0939380500578034e-05	19	3h-6h	Delta
4	0.9090909090909092	1.6024602924748716e-05	8.8431293162602e-06	1.8593102648261042e-05	19	6h-9h	Delta
5	0.8181818181818181	1.4859745342302452e-05	8.669071255918388e-06	1.4955052619235861e-05	19	9h-12h	Delta
6	0.7272727272727273	1.4815342034053396e-05	9.728918898489032e-06	1.4815342034053396e-05	19	12h-19h	Delta
7	0.8181818181818181	8.373434900706096e-05	4.473393776994098e-05	8.581176588888765e-05	19	19h-1.3d	Delta
8	0.5909090909090909	2.411899843503602e-06	2.244638796159223e-06	2.411899843503602e-06	19	1.3d-2d	Delta
9	1.0	9.818611155654628e-07	6.787755291836557e-08	1.2988130864278668e-06	19	2d-3d	Delta
0	0.9545454545454546	2.201895391114152e-05	1.2312326617260022e-05	2.3035469465537048e-05	19	20min-40min	Theta
1	1.0	1.6117382580094525e-05	9.87787387578102e-06	1.927094664906292e-05	19	40min-1h	Theta
2	1.0	2.9223116338056492e-05	1.4274764188315935e-05	2.976885974224792e-05	19	1h-3h	Theta
3	0.9545454545454546	1.1675690384211248e-05	5.5262295366076395e-06	1.3876139342400678e-05	19	3h-6h	Theta
4	1.0	5.198697202788396e-06	1.9589940557746535e-06	6.935743853209213e-06	19	6h-9h	Theta
5	0.8181818181818182	2.186327294961146e-06	8.972986191316958e-07	2.3081107987313744e-06	19	9h-12h	Theta
6	0.9090909090909092	2.5788510333691794e-06	1.2931869085551027e-06	3.667189625503367e-06	19	12h-19h	Theta
7	0.7727272727272727	3.440300981261023e-05	7.80662754860825e-06	4.546725222395907e-05	19	19h-1.3d	Theta
8	0.8181818181818182	2.535810409175052e-06	1.1270208266095759e-06	3.1525460185847443e-06	19	1.3d-2d	Theta
9	0.5	3.4221496480373384e-07	5.840854856267619e-07	3.4221496480373384e-07	19	2d-3d	Theta
0	0.9545454545454546	1.597052181038223e-05	8.977407735737794e-06	2.26672000993686e-05	19	20min-40min	Alpha
1	1.0	1.0018326443113777e-05	4.719141801007966e-06	1.2722176398209072e-05	19	40min-1h	Alpha
2	0.9545454545454546	3.4073387991673204e-05	1.5319522309288532e-05	3.7936082084981225e-05	19	1h-3h	Alpha
3	0.9545454545454546	1.2785574049937297e-05	5.751526600988614e-06	1.5274822414003977e-05	19	3h-6h	Alpha
4	0.8181818181818181	2.4887669412140343e-06	1.4974896760050169e-06	3.725922807615751e-06	19	6h-9h	Alpha
5	0.9545454545454546	3.944309044845238e-06	9.151021969049313e-07	6.432087448391384e-06	19	9h-12h	Alpha
6	0.9090909090909092	4.441419382570687e-06	1.8908638550021356e-06	6.771922286781729e-06	19	12h-19h	Alpha
7	0.8636363636363636	2.193101776762367e-05	3.4194858996777265e-06	2.695378458605532e-05	19	19h-1.3d	Alpha
8	0.8181818181818181	7.37760632429542e-07	3.6343509096985586e-07	1.1080323133098182e-06	19	1.3d-2d	Alpha
9	0.6363636363636364	2.8434600183119346e-07	2.6500662761246306e-07	2.8434600183119346e-07	19	2d-3d	Alpha
0	0.8636363636363636	9.090972740701413e-06	6.601228661414652e-06	9.904106620717262e-06	19	20min-40min	Beta
1	0.8181818181818181	7.745396557021502e-06	5.035055383428773e-06	8.394278675379662e-06	19	40min-1h	Beta
2	0.7272727272727273	1.993116691762322e-05	1.4664004653517128e-05	1.993116691762322e-05	19	1h-3h	Beta
3	0.7272727272727273	1.2605019421714615e-05	7.163177310196283e-06	1.2605019421714615e-05	19	3h-6h	Beta
4	0.8636363636363636	3.3497655656489585e-06	1.6966849042633748e-06	3.3573824983154174e-06	19	6h-9h	Beta
5	0.7727272727272727	2.8876247981339198e-06	1.7447710420178241e-06	3.382324145667114e-06	19	9h-12h	Beta
6	0.6363636363636364	2.772989719482573e-06	1.9100578811146105e-06	2.772989719482573e-06	19	12h-19h	Beta
7	0.8181818181818181	1.4924810483063495e-05	8.277285904392138e-06	2.1497668548976664e-05	19	19h-1.3d	Beta
8	0.3181818181818181	6.427573679318618e-07	9.234351388486079e-07	6.281507659344486e-07	19	1.3d-2d	Beta
9	0.7272727272727273	2.2493253004113804e-07	1.3700480686445158e-07	2.2493253004113804e-07	19	2d-3d	Beta
0	0.8636363636363636	7.263489146427093e-05	5.788603181739405e-05	8.286614232227002e-05	19	20min-40min	Gamma
1	0.8181818181818181	5.589782309083714e-05	4.433347517239088e-05	6.363179494185269e-05	19	40min-1h	Gamma
2	0.9090909090909091	0.00010536608798680365	7.818066799005689e-05	0.00011731795965450952	19	1h-3h	Gamma
3	0.9545454545454546	3.411702065773208e-05	2.031875978521764e-05	3.543104988841483e-05	19	3h-6h	Gamma
4	0.8181818181818181	1.1691300222896082e-05	9.071166463623723e-06	1.172670466429235e-05	19	6h-9h	Gamma
5	0.5454545454545454	2.357172507901457e-06	2.6925627759764202e-06	2.357172507901457e-06	19	9h-12h	Gamma
6	0.7727272727272727	7.055910605206698e-06	4.630191320791906e-06	7.611357444669082e-06	19	12h-19h	Gamma
7	0.5909090909090909	3.319523846508807e-05	2.830180778764893e-05	3.319523846508807e-05	19	19h-1.3d	Gamma
8	0.40909090909090917	4.272420648564475e-06	4.466858997069866e-06	4.021584542930299e-06	19	1.3d-2d	Gamma
9	0.4545454545454546	4.5278982306458e-07	7.220175941735719e-07	4.5278982306458e-07	19	2d-3d	Gamma
0	0.5555555555555556	2.7100579574945855e-05	2.9491094407329362e-05	2.6804217956191354e-05	20	20min-40min	Delta
1	0.5	2.1326523549198913e-05	2.3406864091642866e-05	2.0878581010200948e-05	20	40min-1h	Delta
2	0.6666666666666666	7.291131986269545e-05	6.345348325625643e-05	7.383101363833519e-05	20	1h-3h	Delta
3	0.38888888888888895	5.9572544192683244e-05	6.975386386713993e-05	5.761169526719767e-05	20	3h-6h	Delta
4	0.5833333333333334	2.3678032337830695e-05	2.3678032337830695e-05	2.1474830131435548e-05	20	6h-9h	Delta
5	0.9722222222222222	4.475812676209732e-06	2.225055115009023e-06	5.535744757833704e-06	20	9h-12h	Delta
6	0.38888888888888884	1.1591149176630653e-05	2.0459627888977467e-05	1.1350199971830239e-05	20	12h-19h	Delta
7	0.6388888888888888	1.9474100011969504e-05	1.9474100011969504e-05	2.0349231477131745e-05	20	19h-1.3d	Delta
8	0.7777777777777778	8.054062180854717e-06	4.6926963013931105e-06	8.351304251468287e-06	20	1.3d-2d	Delta
9	0.5555555555555556	3.5971260442181032e-06	3.477888279571418e-06	4.8532978581790605e-06	20	2d-3d	Delta
0	0.7222222222222222	6.411345622985319e-06	6.130964007323706e-06	6.475889242520256e-06	20	20min-40min	Theta
1	0.6111111111111112	4.002524034987433e-06	3.815481006270874e-06	4.012529857388117e-06	20	40min-1h	Theta
2	0.5	1.0348903816837866e-05	1.0620079276896159e-05	1.0207970929040139e-05	20	1h-3h	Theta
3	0.8055555555555556	6.3420628400589515e-06	5.97195890793274e-06	6.46979467619762e-06	20	3h-6h	Theta
4	0.6944444444444444	3.679752701811701e-06	2.904582966240853e-06	3.7622109412870903e-06	20	6h-9h	Theta
5	0.8888888888888888	7.718244548620367e-07	3.637899542096608e-07	8.284412869703783e-07	20	9h-12h	Theta
6	0.4722222222222222	2.194170476583064e-06	2.796735016728292e-06	2.145904702305504e-06	20	12h-19h	Theta
7	0.4722222222222222	2.380162496542281e-06	2.414793195840846e-06	2.3694823506719145e-06	20	19h-1.3d	Theta
8	0.5277777777777778	1.8626398936668643e-06	1.8626398936668643e-06	1.8052301685226243e-06	20	1.3d-2d	Theta
9	0.5555555555555556	9.58125057044696e-07	9.58125057044696e-07	1.0227636642744182e-06	20	2d-3d	Theta
0	0.6666666666666667	4.588390754591866e-06	4.469655434320745e-06	4.789831432951527e-06	20	20min-40min	Alpha
1	0.5555555555555556	3.004608190156581e-06	3.3381116935627e-06	2.910005293930694e-06	20	40min-1h	Alpha
2	0.5833333333333334	1.170074197240544e-05	1.1749228425943791e-05	1.162254437235318e-05	20	1h-3h	Alpha
3	0.4722222222222222	1.0285441809517972e-05	1.1545245015970131e-05	1.0100916061527471e-05	20	3h-6h	Alpha
4	0.6944444444444444	4.947378799105059e-06	4.152388548419305e-06	5.076421128152358e-06	20	6h-9h	Alpha
5	0.888888888888889	5.481851073988933e-07	3.531389913825024e-07	6.18558390382959e-07	20	9h-12h	Alpha
6	0.6111111111111112	1.6340047253157652e-06	9.846594819418229e-07	1.6490616011831814e-06	20	12h-19h	Alpha
7	0.638888888888889	2.54642947833692e-06	2.1955124442988076e-06	2.7115867657543736e-06	20	19h-1.3d	Alpha
8	0.7777777777777778	1.2677558430881793e-06	7.152031392014758e-07	1.8621948549292853e-06	20	1.3d-2d	Alpha
9	0.9166666666666666	4.910546616110422e-07	1.2712028980597843e-07	5.360900134888181e-07	20	2d-3d	Alpha
0	0.9166666666666666	9.282975757164436e-06	6.956295037979444e-06	9.744096572285826e-06	20	20min-40min	Beta
1	0.7222222222222222	5.8336829287074255e-06	4.539753663212437e-06	6.473629711022703e-06	20	40min-1h	Beta
2	0.8333333333333334	1.5734049245047265e-05	1.1637062786515543e-05	1.799813597668878e-05	20	1h-3h	Beta
3	0.6388888888888888	1.2608475492477234e-05	1.2608475492477234e-05	1.2878408316613339e-05	20	3h-6h	Beta
4	0.75	3.4832562404305242e-06	2.5126393842502517e-06	4.362772478865434e-06	20	6h-9h	Beta
5	0.8611111111111112	1.2490609703859265e-06	3.642946438545278e-07	1.330476175318516e-06	20	9h-12h	Beta
6	0.33333333333333337	3.4716629261704583e-06	5.002203827512671e-06	3.339248206379972e-06	20	12h-19h	Beta
7	0.6388888888888888	5.130196064110394e-06	5.130196064110394e-06	4.748780172357377e-06	20	19h-1.3d	Beta
8	0.6388888888888888	2.0191016702896194e-06	1.4888785096881428e-06	2.1620185380365142e-06	20	1.3d-2d	Beta
9	0.75	1.5653840657125273e-06	1.041102099164251e-06	1.9003017203933093e-06	20	2d-3d	Beta
0	0.5833333333333334	8.236283535520383e-06	6.524463690383898e-06	8.71091453432902e-06	20	20min-40min	Gamma
1	0.6111111111111112	7.217812596058154e-06	7.131082004186489e-06	7.4013066265743534e-06	20	40min-1h	Gamma
2	0.6388888888888888	2.237385786039753e-05	2.0600416137463805e-05	2.3537889265763547e-05	20	1h-3h	Gamma
3	0.5555555555555556	3.024851191889428e-05	2.890012883339658e-05	3.052059963473362e-05	20	3h-6h	Gamma
4	0.5555555555555556	1.0953295411224244e-05	7.097516238244264e-06	1.1101333376618508e-05	20	6h-9h	Gamma
5	0.8611111111111112	1.9708757328799505e-06	1.3611477013297464e-06	2.0897701479573676e-06	20	9h-12h	Gamma
6	0.5277777777777778	9.439666163732469e-06	9.267399568556986e-06	9.538263545028051e-06	20	12h-19h	Gamma
7	0.7777777777777778	9.005073492919025e-06	4.601700005112432e-06	9.078695204548802e-06	20	19h-1.3d	Gamma
8	0.8611111111111112	6.114368184276879e-06	5.49752254940354e-06	6.6470567903582175e-06	20	1.3d-2d	Gamma
9	0.4722222222222222	3.550210848508319e-06	3.962726114485581e-06	3.4979785573836198e-06	20	2d-3d	Gamma
0	0.9166666666666666	1.218224753470137e-05	8.13483070685769e-06	1.2549185125878827e-05	21	20min-40min	Delta
1	0.8666666666666667	1.0449884169862806e-05	6.205837258966649e-06	1.1183633719612844e-05	21	40min-1h	Delta
2	0.7000000000000001	4.000922273429833e-05	2.682641132397103e-05	4.0849174454212376e-05	21	1h-3h	Delta
3	0.6166666666666667	2.0862864796871275e-05	2.0862864796871275e-05	2.026178033351259e-05	21	3h-6h	Delta
4	0.7333333333333334	8.395082144204155e-06	6.751038314052229e-06	8.557829899715226e-06	21	6h-9h	Delta
5	0.65	3.584188174925038e-06	3.584188174925038e-06	3.416832990904149e-06	21	9h-12h	Delta
6	0.5166666666666667	9.444946135475447e-06	1.0068800474326008e-05	8.841250945101947e-06	21	12h-19h	Delta
7	0.5	2.1679688030692577e-05	2.7234348404570023e-05	1.9968974545342705e-05	21	19h-1.3d	Delta
8	0.55	5.986349452476704e-06	6.746843371422064e-06	5.9740051259223415e-06	21	1.3d-2d	Delta
9	0.8	7.681265070845317e-07	4.3572210326365673e-07	7.862448169617398e-07	21	2d-3d	Delta
0	0.75	4.441764151601467e-06	2.4414506975061103e-06	4.4656965440470345e-06	21	20min-40min	Theta
1	0.8166666666666667	3.054200162537589e-06	1.4570939266279324e-06	3.179916534369224e-06	21	40min-1h	Theta
2	0.7	6.343530124789665e-06	6.0005089677595e-06	6.548907015365652e-06	21	1h-3h	Theta
3	0.5333333333333334	3.628547926007901e-06	3.930075474402907e-06	3.601024374528328e-06	21	3h-6h	Theta
4	0.45000000000000007	1.2088886884618566e-06	1.4105746960548746e-06	1.158634163091439e-06	21	6h-9h	Theta
5	0.4	5.759942892573665e-07	6.95001106799777e-07	5.754040207379298e-07	21	9h-12h	Theta
6	0.35	1.5334366385752503e-06	2.83495661705254e-06	1.2897456950195177e-06	21	12h-19h	Theta
7	0.3666666666666667	2.4195989277247897e-06	7.5869327738046215e-06	2.1025307132342187e-06	21	19h-1.3d	Theta
8	0.3833333333333333	3.725348507295389e-07	6.022240928530782e-07	3.4348415012630095e-07	21	1.3d-2d	Theta
9	0.8500000000000001	1.9522858195251634e-07	1.1507822364644362e-07	2.00580672077541e-07	21	2d-3d	Theta
0	0.4833333333333334	3.891627534522098e-06	3.76025622125049e-06	3.941723940862691e-06	21	20min-40min	Alpha
1	0.55	2.585010901799013e-06	2.354315699728372e-06	2.704043350720768e-06	21	40min-1h	Alpha
2	0.5666666666666668	7.969482393578016e-06	7.912073695469274e-06	8.050189351831113e-06	21	1h-3h	Alpha
3	0.5166666666666667	3.7170893706535623e-06	3.7170893706535623e-06	3.440687021145451e-06	21	3h-6h	Alpha
4	0.65	1.0527529805198186e-06	7.181096101056565e-07	1.0681575595633778e-06	21	6h-9h	Alpha
5	0.5	4.113305249042414e-07	3.5569553387466055e-07	4.495130816266941e-07	21	9h-12h	Alpha
6	0.3666666666666667	8.100692199777725e-07	1.321774398033474e-06	7.916640341645664e-07	21	12h-19h	Alpha
7	0.2833333333333333	1.4488849205946166e-06	1.962066221072069e-06	1.346268187362816e-06	21	19h-1.3d	Alpha
8	0.4	5.710164955363291e-07	7.357626633474726e-07	5.587207376356048e-07	21	1.3d-2d	Alpha
9	0.6333333333333333	1.7153260794891e-07	1.5995452125727158e-07	2.1161414465490515e-07	21	2d-3d	Alpha
0	0.7666666666666666	4.553906498624949e-06	2.843945747120615e-06	4.716938275496657e-06	21	20min-40min	Beta
1	0.7000000000000001	3.800428538939114e-06	2.4927402402412042e-06	3.805095076647804e-06	21	40min-1h	Beta
2	0.6000000000000001	1.4496435141281013e-05	1.2520932582887356e-05	1.453159697417056e-05	21	1h-3h	Beta
3	0.5166666666666666	7.698085149191581e-06	1.010309348815483e-05	7.55273873224699e-06	21	3h-6h	Beta
4	0.4833333333333334	2.7903043895555633e-06	3.4733841379710432e-06	2.737128822482097e-06	21	6h-9h	Beta
5	0.44999999999999996	1.1177811028329425e-06	2.1641892398342355e-06	1.110679359466555e-06	21	9h-12h	Beta
6	0.44999999999999996	3.95777900905589e-06	6.3026691477586305e-06	3.5915659718658557e-06	21	12h-19h	Beta
7	0.41666666666666674	9.41520385447523e-06	1.8646504658599165e-05	7.959568816944924e-06	21	19h-1.3d	Beta
8	0.3666666666666667	1.6392259125643663e-06	2.954634396593608e-06	1.5914621862676545e-06	21	1.3d-2d	Beta
9	0.5833333333333334	2.347520955741296e-07	2.5914050622195753e-07	2.3362118882593867e-07	21	2d-3d	Beta
0	0.7333333333333334	5.29507553795829e-06	4.4080013677116165e-06	5.647635397663426e-06	21	20min-40min	Gamma
1	0.8166666666666667	3.2391636578134803e-06	2.3020915873570536e-06	3.42147042107319e-06	21	40min-1h	Gamma
2	0.65	7.56263704065567e-06	6.816078850773445e-06	7.810869953049622e-06	21	1h-3h	Gamma
3	0.4666666666666667	4.1929741388597625e-06	4.221031070528277e-06	4.106767665397151e-06	21	3h-6h	Gamma
4	0.4	1.9341010867773333e-06	2.1642131117063003e-06	1.825953079442421e-06	21	6h-9h	Gamma
5	0.5166666666666667	4.892446743916484e-07	4.258017625259442e-07	5.172681135947325e-07	21	9h-12h	Gamma
6	0.18333333333333335	1.0530996489375407e-06	1.9324030961520294e-06	1.0108849020398449e-06	21	12h-19h	Gamma
7	0.3833333333333334	3.1265909917786802e-06	6.696841910035661e-06	3.1059587040629876e-06	21	19h-1.3d	Gamma
8	0.6333333333333333	1.1318729065332552e-06	8.639528991744408e-07	1.1583082992888985e-06	21	1.3d-2d	Gamma
9	0.5666666666666667	2.4773621521326416e-07	2.0596515734851297e-07	2.6609398111815947e-07	21	2d-3d	Gamma
0	0.2833333333333333	2.460337550398793e-05	3.896782067487796e-05	2.287324693892942e-05	22	20min-40min	Delta
1	0.29999999999999993	1.479613374639175e-05	1.9422874254928107e-05	1.3722738236073097e-05	22	40min-1h	Delta
2	0.33333333333333326	2.7380209317615675e-05	4.360137199671355e-05	2.3506581479308956e-05	22	1h-3h	Delta
3	0.31666666666666665	1.597958884139376e-05	2.388937036014115e-05	1.5344287856086753e-05	22	3h-6h	Delta
4	0.4	3.2200552225152733e-06	5.194879882985716e-06	3.1469287107485138e-06	22	6h-9h	Delta
5	0.5333333333333333	1.7579822487448972e-06	2.0693421268941885e-06	1.7579822487448972e-06	22	9h-12h	Delta
6	0.2333333333333334	3.4464557555154514e-06	1.2174669029717313e-05	3.3577966448609365e-06	22	12h-19h	Delta
7	0.35	6.238091387656435e-06	9.308921064097117e-06	5.116637054691257e-06	22	19h-1.3d	Delta
8	0.4666666666666667	1.4877436903613964e-06	1.8007162894566133e-06	1.4877436903613964e-06	22	1.3d-2d	Delta
9	0.18333333333333324	5.119132050245863e-07	1.0180132082316884e-06	1.657545834230908e-07	22	2d-3d	Delta
0	0.5166666666666666	1.3745869388319853e-05	1.4692008244473502e-05	1.3745869388319853e-05	22	20min-40min	Theta
1	0.55	7.720912414423453e-06	7.632653615060729e-06	7.847323192128331e-06	22	40min-1h	Theta
2	0.6	1.555862907798772e-05	1.3570424043502928e-05	1.583040197086255e-05	22	1h-3h	Theta
3	0.5166666666666666	1.705036755542291e-05	1.3375502652072944e-05	1.705036755542291e-05	22	3h-6h	Theta
4	0.4833333333333333	2.747489012406413e-06	3.3765658690230738e-06	2.747489012406413e-06	22	6h-9h	Theta
5	0.4666666666666667	2.497531792630807e-06	3.015270983344039e-06	2.497531792630807e-06	22	9h-12h	Theta
6	0.44999999999999996	1.820881795267121e-06	2.0774402919423e-06	1.820881795267121e-06	22	12h-19h	Theta
7	0.6	5.016846601444203e-06	3.615522339286355e-06	5.800223237808981e-06	22	19h-1.3d	Theta
8	0.5666666666666667	8.924587578462297e-07	8.430756358489426e-07	1.0648471230708155e-06	22	1.3d-2d	Theta
9	0.6166666666666667	3.1311394612074174e-07	2.1572710867133526e-07	3.642668612378246e-07	22	2d-3d	Theta
0	0.6333333333333333	4.936179706894655e-06	4.059225022980314e-06	5.031836588713669e-06	22	20min-40min	Alpha
1	0.65	3.2691193257497024e-06	2.6897704460733194e-06	3.7865078938291417e-06	22	40min-1h	Alpha
2	0.7333333333333334	7.3206437265363585e-06	4.6695210255068775e-06	7.5835654898177605e-06	22	1h-3h	Alpha
3	0.65	3.1212840753168827e-06	1.909718280098559e-06	3.1474993390282225e-06	22	3h-6h	Alpha
4	0.33333333333333326	6.137252235758541e-07	1.0184707648517879e-06	6.136106339015247e-07	22	6h-9h	Alpha
5	0.3999999999999999	4.150639110984981e-07	6.389857778270708e-07	2.534134478961879e-07	22	9h-12h	Alpha
6	0.4833333333333334	6.669193646082586e-07	8.871786747207364e-07	6.063048570512696e-07	22	12h-19h	Alpha
7	0.6	1.295909772041007e-06	1.222427184406389e-06	1.5009183106001525e-06	22	19h-1.3d	Alpha
8	0.5166666666666666	4.261109580026075e-07	1.2454115151239384e-06	4.261109580026075e-07	22	1.3d-2d	Alpha
9	0.44999999999999996	1.1124888123512094e-07	1.5145715374582808e-07	1.1124888123512094e-07	22	2d-3d	Alpha
0	0.2833333333333333	5.735116715091151e-06	9.543768649137935e-06	4.9373487662923935e-06	22	20min-40min	Beta
1	0.30000000000000004	2.759151136041472e-06	4.740231776089451e-06	2.5608430428367645e-06	22	40min-1h	Beta
2	0.2666666666666666	5.995628189461078e-06	1.0916835436489553e-05	5.573101627449454e-06	22	1h-3h	Beta
3	0.43333333333333335	5.682517070493096e-06	5.694170017360154e-06	4.803607406633291e-06	22	3h-6h	Beta
4	0.43333333333333335	9.840189357123e-07	1.311492854582233e-06	9.840189357123e-07	22	6h-9h	Beta
5	0.3999999999999999	5.489681748155833e-07	7.657346437457757e-07	4.484651055111066e-07	22	9h-12h	Beta
6	0.09999999999999987	1.0927467138682976e-06	3.5746943091342567e-06	8.844665385788562e-07	22	12h-19h	Beta
7	0.3666666666666667	1.4409035717995912e-06	2.3741409625809566e-06	1.4409035717995912e-06	22	19h-1.3d	Beta
8	0.31666666666666654	1.871808035536394e-07	6.89061320137453e-07	1.8546961035856188e-07	22	1.3d-2d	Beta
9	0.16666666666666663	1.2439657572737874e-07	3.565921524242115e-07	1.0324577453340348e-07	22	2d-3d	Beta
0	0.25	2.3170312353306045e-05	3.253175850115208e-05	1.9296699881381134e-05	22	20min-40min	Gamma
1	0.2499999999999999	1.0887101976458503e-05	1.7437102140001903e-05	8.907357995676533e-06	22	40min-1h	Gamma
2	0.2666666666666667	1.539342417864232e-05	3.241979644956963e-05	1.4186402730739853e-05	22	1h-3h	Gamma
3	0.2833333333333333	1.2948764090203781e-05	2.4208488346534143e-05	1.1154485937861702e-05	22	3h-6h	Gamma
4	0.25	2.12742525281762e-06	3.6229062191013546e-06	2.031847033574408e-06	22	6h-9h	Gamma
5	0.3833333333333333	1.3700678878302633e-06	1.4282147806245663e-06	1.3700678878302633e-06	22	9h-12h	Gamma
6	0.25	2.129554568214516e-06	6.4498152061768604e-06	2.014058254449025e-06	22	12h-19h	Gamma
7	0.25	2.7706350453210595e-06	4.628769972228446e-06	2.7422117756023758e-06	22	19h-1.3d	Gamma
8	0.11666666666666659	4.843966813153065e-07	2.2362006492069733e-06	3.221161612130166e-07	22	1.3d-2d	Gamma
9	0.23333333333333328	2.2071463218074562e-07	5.954353413356716e-07	1.1634127030266866e-07	22	2d-3d	Gamma
0	0.95	1.4850876335830759e-05	1.0425274628092637e-05	1.6963674483707303e-05	23	20min-40min	Delta
1	0.8166666666666667	7.705939250170487e-06	5.842504011885234e-06	8.62624255198633e-06	23	40min-1h	Delta
2	0.7	3.0287247736140592e-05	2.3660338548105193e-05	3.612323133408541e-05	23	1h-3h	Delta
3	0.8166666666666667	2.171426163883299e-05	1.7488052115119125e-05	2.594782205984957e-05	23	3h-6h	Delta
4	0.8	9.127721625329158e-06	6.387318943775291e-06	9.992572050621894e-06	23	6h-9h	Delta
5	0.7166666666666667	3.969112927937862e-06	3.3360915481134156e-06	3.9829560828732126e-06	23	9h-12h	Delta
6	0.7	1.0400704391141581e-05	4.132402626183591e-06	1.0565850785487521e-05	23	12h-19h	Delta
7	0.5666666666666667	1.4328757632383348e-05	1.4328757632383348e-05	1.6316901724702984e-05	23	19h-1.3d	Delta
8	0.5666666666666667	7.850178582335605e-06	4.05222648182128e-06	1.1875199353296848e-05	23	1.3d-2d	Delta
9	0.6166666666666667	5.9620130768352645e-06	1.5052844097296955e-06	6.274741014935468e-06	23	2d-3d	Delta
0	0.6333333333333333	5.073980532375775e-06	4.5222636125639965e-06	5.424626406877055e-06	23	20min-40min	Theta
1	0.6833333333333333	3.108255338497782e-06	2.8018524544950644e-06	3.307731253710057e-06	23	40min-1h	Theta
2	0.6333333333333333	1.794230581451298e-05	1.7892786225455004e-05	2.0698571117225734e-05	23	1h-3h	Theta
3	0.55	1.632191790646156e-05	1.526735688824924e-05	1.6768770118950225e-05	23	3h-6h	Theta
4	0.6166666666666667	9.085653605393976e-06	9.015143753903242e-06	9.527918445403573e-06	23	6h-9h	Theta
5	0.41666666666666663	5.242674339901908e-06	5.710710411239807e-06	5.189108854542663e-06	23	9h-12h	Theta
6	0.3666666666666667	9.459527459383074e-06	1.0584960770737244e-05	7.7621259489419e-06	23	12h-19h	Theta
7	0.3999999999999999	1.4587216323185714e-05	1.7698694118055275e-05	1.371555693485638e-05	23	19h-1.3d	Theta
8	0.2833333333333332	2.1266824820643297e-05	2.8084480210248638e-05	1.4025971728436678e-05	23	1.3d-2d	Theta
9	0.3333333333333335	9.793850070694752e-06	1.2146719468593926e-05	6.974969609225176e-06	23	2d-3d	Theta
0	0.8	2.0964387136563854e-06	1.7308963414959498e-06	2.718426665733698e-06	23	20min-40min	Alpha
1	0.6499999999999999	1.5406157803728014e-06	1.486154296795806e-06	1.6016388057489549e-06	23	40min-1h	Alpha
2	0.7333333333333333	5.920464762783047e-06	5.2547672994605675e-06	6.776399982690536e-06	23	1h-3h	Alpha
3	0.6833333333333333	4.549094980507755e-06	3.930386719709355e-06	5.2926589515049875e-06	23	3h-6h	Alpha
4	0.5333333333333333	3.292408372108139e-06	3.292408372108139e-06	3.1339526329195844e-06	23	6h-9h	Alpha
5	0.3666666666666667	2.510531924494396e-06	3.0227199461878927e-06	2.3956961567384694e-06	23	9h-12h	Alpha
6	0.2666666666666667	3.1249696056377916e-06	4.74285761345152e-06	2.7119291383327745e-06	23	12h-19h	Alpha
7	0.33333333333333337	9.532753570498893e-06	1.1582932790061414e-05	7.579526057632033e-06	23	19h-1.3d	Alpha
8	0.33333333333333337	6.87754126133848e-06	9.567040091317248e-06	6.0649429104818814e-06	23	1.3d-2d	Alpha
9	0.30000000000000004	3.5512922667504643e-06	5.245710700691868e-06	3.0602690293659525e-06	23	2d-3d	Alpha
0	0.9333333333333333	4.9314142202643e-06	2.882872635142919e-06	6.373861221425932e-06	23	20min-40min	Beta
1	0.95	2.4622613772181755e-06	1.4470389726653454e-06	3.730820685460537e-06	23	40min-1h	Beta
2	0.7	1.0902671903301102e-05	1.0279026688802667e-05	1.2376349611127308e-05	23	1h-3h	Beta
3	0.6666666666666666	6.313200024123691e-06	4.815365483338717e-06	6.5567292943389775e-06	23	3h-6h	Beta
4	0.6666666666666667	3.0560979347766667e-06	2.521736610802658e-06	3.090651366433601e-06	23	6h-9h	Beta
5	0.5666666666666667	1.8406549031193834e-06	1.8406549031193834e-06	1.7785186863721564e-06	23	9h-12h	Beta
6	0.5666666666666667	4.4690057434153325e-06	4.4690057434153325e-06	4.14320254435201e-06	23	12h-19h	Beta
7	0.5833333333333333	5.842234989902735e-06	5.842234989902735e-06	6.051795649539343e-06	23	19h-1.3d	Beta
8	0.43333333333333335	4.809871840018877e-06	8.343594584418703e-06	4.6022681331921286e-06	23	1.3d-2d	Beta
9	0.5333333333333333	3.0127459930661294e-06	3.3122475033419466e-06	2.7304207739551398e-06	23	2d-3d	Beta
0	0.8	1.575311490885554e-05	1.3697783993452941e-05	1.642400810697323e-05	23	20min-40min	Gamma
1	0.6166666666666667	8.429945361322876e-06	8.158217147452474e-06	8.890586665394244e-06	23	40min-1h	Gamma
2	0.55	6.134692351285548e-05	6.134692351285548e-05	6.48292705013172e-05	23	1h-3h	Gamma
3	0.6833333333333333	6.063076273414608e-05	5.074579590820842e-05	6.489906898718184e-05	23	3h-6h	Gamma
4	0.7333333333333334	3.3710031827504744e-05	2.8421549872497874e-05	3.6012398509496534e-05	23	6h-9h	Gamma
5	0.7	1.919900350153092e-05	1.6850747898005377e-05	2.0304587616443436e-05	23	9h-12h	Gamma
6	0.6666666666666666	3.547466275562918e-05	3.247912226251811e-05	3.600524556891691e-05	23	12h-19h	Gamma
7	0.6166666666666667	4.504608794147311e-05	4.017715066380261e-05	4.873277764239785e-05	23	19h-1.3d	Gamma
8	0.5833333333333334	6.201934230733988e-05	5.871759166309541e-05	6.472694787654405e-05	23	1.3d-2d	Gamma
9	0.6166666666666667	2.992930648099363e-05	2.9814955425630805e-05	3.0302930210490624e-05	23	2d-3d	Gamma
0	0.4444444444444444	1.0723736663710425e-05	1.1466483893986062e-05	9.997846220914084e-06	24	20min-40min	Delta
1	0.5	7.403725897949627e-06	8.120109044140766e-06	7.206186008670571e-06	24	40min-1h	Delta
2	0.5555555555555556	3.298524066690265e-05	3.414524170766365e-05	3.145483944393278e-05	24	1h-3h	Delta
3	0.5555555555555556	1.574702211727205e-05	1.7937061050698806e-05	1.524378644647954e-05	24	3h-6h	Delta
4	0.5555555555555556	6.313630162562146e-06	6.313630162562146e-06	5.745034320725566e-06	24	6h-9h	Delta
5	0.5555555555555556	3.924276499894143e-06	3.4837915894161323e-06	4.354725049496115e-06	24	9h-12h	Delta
6	0.5555555555555556	5.9153134864249445e-06	4.797618892422002e-06	6.587963030819059e-06	24	12h-19h	Delta
7	0.7222222222222222	3.2785286127375786e-05	1.6414861443715747e-05	3.681819941647854e-05	24	19h-1.3d	Delta
8	0.0	5.1874422710445525e-06	9.840215646573524e-06	3.369692454759084e-06	24	1.3d-2d	Delta
9	0.11111111111111105	9.682813715214462e-06	1.55785673612645e-05	3.8053136209690015e-06	24	2d-3d	Delta
0	0.5555555555555556	2.7784732773525983e-06	2.7174761142753194e-06	2.9141882776562664e-06	24	20min-40min	Theta
1	0.5	2.0290143678697683e-06	1.8628566034060837e-06	2.205850746675986e-06	24	40min-1h	Theta
2	0.6111111111111112	1.025889987064181e-05	8.130992112507933e-06	1.074587726928072e-05	24	1h-3h	Theta
3	0.5	1.7109355995342917e-06	1.2586499566651456e-06	2.0198054856533826e-06	24	3h-6h	Theta
4	0.6111111111111112	9.545172790381523e-07	8.893616615468103e-07	1.2324975099837494e-06	24	6h-9h	Theta
5	0.7222222222222222	6.734635986464598e-07	2.2777772010629854e-07	7.251846165783488e-07	24	9h-12h	Theta
6	0.7777777777777778	9.542347018663482e-07	8.039276450137702e-07	1.6416452226734353e-06	24	12h-19h	Theta
7	0.5555555555555556	3.0832831816276252e-06	1.5269141483604324e-06	3.4270403244906986e-06	24	19h-1.3d	Theta
8	0.8888888888888888	1.8768081068357383e-06	1.0122649632047057e-06	2.2564184132558877e-06	24	1.3d-2d	Theta
9	0.8888888888888888	2.442487443916026e-06	1.1153917578656664e-06	3.8051894041912208e-06	24	2d-3d	Theta
0	0.33333333333333337	2.2870314151772196e-06	3.7904773980078214e-06	2.283990896088224e-06	24	20min-40min	Alpha
1	0.33333333333333337	1.9093959807701796e-06	2.9792096221997576e-06	1.661659805690599e-06	24	40min-1h	Alpha
2	0.4444444444444444	6.675947707067253e-06	1.077130881186675e-05	6.008345831388513e-06	24	1h-3h	Alpha
3	0.5555555555555556	3.1820298160724357e-06	6.219043683578523e-06	3.157692106538498e-06	24	3h-6h	Alpha
4	0.8333333333333334	1.0741738895017722e-06	8.108315990386308e-07	1.1896941311678904e-06	24	6h-9h	Alpha
5	0.6111111111111112	1.0249040223722326e-06	1.0154427449898883e-06	1.2115429143024204e-06	24	9h-12h	Alpha
6	0.44444444444444453	1.304188471004832e-06	1.3604254196482118e-06	1.2188541805513692e-06	24	12h-19h	Alpha
7	0.5555555555555556	5.842429180561115e-06	7.064694310993935e-06	5.125382582970446e-06	24	19h-1.3d	Alpha
8	0.2777777777777778	1.3827469853487868e-06	2.177698286037247e-06	1.2370959988888184e-06	24	1.3d-2d	Alpha
9	0.4444444444444444	2.5649540014702214e-06	2.5649540014702214e-06	2.15984862472871e-06	24	2d-3d	Alpha
0	0.8333333333333334	2.491083421823158e-06	2.2033571568329277e-06	2.6189610166542274e-06	24	20min-40min	Beta
1	0.7222222222222223	1.0232716208961477e-06	9.977333756202143e-07	1.056659343275495e-06	24	40min-1h	Beta
2	0.4444444444444444	5.8570524003701055e-06	6.59807846124818e-06	5.739453683245765e-06	24	1h-3h	Beta
3	0.7777777777777778	3.0141399118935216e-06	2.0428720546340508e-06	3.1503208469538706e-06	24	3h-6h	Beta
4	0.7777777777777778	1.460381423801588e-06	1.2000529836320337e-06	1.9726117431457146e-06	24	6h-9h	Beta
5	0.6666666666666667	9.065145212019905e-07	9.065145212019905e-07	1.2080041677284133e-06	24	9h-12h	Beta
6	0.6111111111111112	2.018804405911613e-06	2.018804405911613e-06	2.1078955381886506e-06	24	12h-19h	Beta
7	0.6666666666666667	3.6911790198382223e-06	3.6911790198382223e-06	4.396588281271963e-06	24	19h-1.3d	Beta
8	0.5	3.303608906719392e-06	4.22722419708338e-06	3.221397174540924e-06	24	1.3d-2d	Beta
9	0.4444444444444444	5.121175419507283e-06	6.036913272454039e-06	4.739865602913225e-06	24	2d-3d	Beta
0	0.6111111111111112	2.197490185386273e-06	1.740307021746226e-06	2.5590955045948263e-06	24	20min-40min	Gamma
1	0.38888888888888884	9.097029355408558e-07	9.097029355408558e-07	1.004444622137931e-06	24	40min-1h	Gamma
2	0.8888888888888888	8.725139194161667e-06	4.828420230691656e-06	9.706995214307782e-06	24	1h-3h	Gamma
3	0.5555555555555556	1.5929500678981258e-06	1.390566874018961e-06	1.595429357799484e-06	24	3h-6h	Gamma
4	0.38888888888888895	3.126433283425104e-07	6.925918060342836e-07	2.812699457000359e-07	24	6h-9h	Gamma
5	0.5	3.1313435682042814e-07	3.1313435682042814e-07	3.183813661676214e-07	24	9h-12h	Gamma
6	0.5555555555555556	4.6050159527620515e-07	4.6050159527620515e-07	4.429568369913913e-07	24	12h-19h	Gamma
7	0.4444444444444444	3.688172791540158e-06	3.688172791540158e-06	4.3235920789194854e-06	24	19h-1.3d	Gamma
8	0.4444444444444444	4.1630846672790935e-07	6.218089046234247e-07	4.071637183869727e-07	24	1.3d-2d	Gamma
9	0.4444444444444444	3.295094722536999e-07	3.334854811912627e-07	2.919459468109677e-07	24	2d-3d	Gamma
0	0.825	1.653890297046174e-05	1.3233638276761028e-05	1.7604188942812787e-05	25	20min-40min	Delta
1	0.8	1.307487987511982e-05	1.1458982395769743e-05	1.4074800352433614e-05	25	40min-1h	Delta
2	0.7	5.829669528775982e-05	5.1818910237633914e-05	6.136437357705405e-05	25	1h-3h	Delta
3	0.85	3.206283854743885e-05	2.692060627556259e-05	3.265871763400403e-05	25	3h-6h	Delta
4	0.875	1.884368363183833e-05	1.2111603997010201e-05	1.9078937114543824e-05	25	6h-9h	Delta
5	0.7250000000000001	9.7175987215503e-06	8.404353948107304e-06	9.935916955941064e-06	25	9h-12h	Delta
6	0.75	2.0846962363739578e-05	1.7360164320490903e-05	2.2168289303577143e-05	25	12h-19h	Delta
7	0.575	7.199702384761206e-05	6.73150840260451e-05	7.199702384761206e-05	25	19h-1.3d	Delta
8	0.725	9.889632529537011e-06	7.603393153080758e-06	1.0375885173946865e-05	25	1.3d-2d	Delta
9	0.8	4.943378828994885e-06	3.363834317870154e-06	5.588320573524376e-06	25	2d-3d	Delta
0	0.825	6.838387243480007e-06	4.050551205260484e-06	7.088207085879529e-06	25	20min-40min	Theta
1	0.75	4.618169926562461e-06	3.471518573755993e-06	4.723533721827384e-06	25	40min-1h	Theta
2	0.7749999999999999	1.2644101331424405e-05	9.077869795918394e-06	1.2890396321017376e-05	25	1h-3h	Theta
3	0.7749999999999999	7.785286700787423e-06	5.14259567127367e-06	7.908289446198163e-06	25	3h-6h	Theta
4	0.75	1.8087484181770759e-06	1.21097160855609e-06	1.9123540850380164e-06	25	6h-9h	Theta
5	0.65	1.1931607284163596e-06	1.0667033213751348e-06	1.3032495395944665e-06	25	9h-12h	Theta
6	0.475	1.7809846307919927e-06	1.8155288651682527e-06	1.7809846307919927e-06	25	12h-19h	Theta
7	0.55	2.300917228864584e-06	2.3743971938372573e-06	2.300917228864584e-06	25	19h-1.3d	Theta
8	0.55	1.5233464176339642e-06	1.5742278933622565e-06	1.5233464176339642e-06	25	1.3d-2d	Theta
9	0.55	1.2759056938115483e-06	1.362922791959841e-06	1.2759056938115483e-06	25	2d-3d	Theta
0	0.7	6.886705815413809e-06	5.002676492306871e-06	7.381781668672556e-06	25	20min-40min	Alpha
1	0.8	5.223804020182321e-06	3.554045130824413e-06	5.4967575205779845e-06	25	40min-1h	Alpha
2	0.75	1.6456522694732894e-05	1.0890861724209302e-05	1.7243509351754988e-05	25	1h-3h	Alpha
3	0.625	4.866947683710124e-06	4.234777267713691e-06	5.511405444757595e-06	25	3h-6h	Alpha
4	0.75	1.4589698358664847e-06	1.0791405024310099e-06	1.7570798614268728e-06	25	6h-9h	Alpha
5	0.7	2.833353984826682e-06	2.0940830875396453e-06	3.150804720605362e-06	25	9h-12h	Alpha
6	0.65	2.0456740924508598e-06	1.5626671612125473e-06	2.523260759704254e-06	25	12h-19h	Alpha
7	0.875	4.936243164844425e-06	1.2947546500457755e-06	6.306856981837724e-06	25	19h-1.3d	Alpha
8	0.7	1.6724886802422428e-06	1.4295673301146625e-06	1.6724886802422428e-06	25	1.3d-2d	Alpha
9	0.29999999999999993	5.006554322344668e-07	1.0921458346138625e-06	4.817587672888388e-07	25	2d-3d	Alpha
0	0.775	7.755074395879424e-06	5.657880324685967e-06	8.178403689717932e-06	25	20min-40min	Beta
1	0.8	6.840338683997582e-06	4.826990046603495e-06	7.430138740869767e-06	25	40min-1h	Beta
2	0.875	2.9333818315421195e-05	1.960848426900069e-05	2.995751511760782e-05	25	1h-3h	Beta
3	0.6499999999999999	1.0840711006279114e-05	8.391750684950867e-06	1.0840711006279114e-05	25	3h-6h	Beta
4	0.8	5.839366429481691e-06	3.8094729169836595e-06	5.960023143305152e-06	25	6h-9h	Beta
5	0.825	3.264513334829584e-06	2.161503000128582e-06	3.3031072628870333e-06	25	9h-12h	Beta
6	0.7749999999999999	1.0697672033307276e-05	7.792849807256063e-06	1.0856015214248992e-05	25	12h-19h	Beta
7	0.725	3.0376610531488072e-05	2.4808675843794554e-05	3.094897974952043e-05	25	19h-1.3d	Beta
8	0.6	3.06480342585546e-06	2.4652557484953338e-06	3.06480342585546e-06	25	1.3d-2d	Beta
9	0.375	8.68945600561613e-07	9.91573570588685e-07	8.680397624200775e-07	25	2d-3d	Beta
0	0.85	6.879600032549592e-06	5.076928416999921e-06	7.090979175661139e-06	25	20min-40min	Gamma
1	1.0	5.332099629904861e-06	3.0249147390749275e-06	5.488265154659541e-06	25	40min-1h	Gamma
2	0.925	2.0252447763905606e-05	1.4359213632183305e-05	2.04284262563804e-05	25	1h-3h	Gamma
3	0.8500000000000001	1.2866951741969355e-05	1.0659274251879677e-05	1.3506229863134761e-05	25	3h-6h	Gamma
4	0.675	6.794159838696996e-06	5.901347507571843e-06	7.00214232162694e-06	25	6h-9h	Gamma
5	0.675	2.248200740922747e-06	2.0669949497432876e-06	2.2894750585183746e-06	25	9h-12h	Gamma
6	0.825	6.449502137714659e-06	4.831971510537026e-06	6.7359658370510626e-06	25	12h-19h	Gamma
7	0.6	2.6281857143384672e-05	2.639489674021804e-05	2.6281857143384672e-05	25	19h-1.3d	Gamma
8	0.575	2.18690821429143e-06	2.0242693814592693e-06	2.18690821429143e-06	25	1.3d-2d	Gamma
9	0.6000000000000001	1.478883120133346e-06	1.2517918874742715e-06	1.478883120133346e-06	25	2d-3d	Gamma
0	0.5	1.4776105060530653e-05	1.5498757276902867e-05	1.4275188859918387e-05	26	20min-40min	Delta
1	0.5277777777777778	1.2744889634167342e-05	1.291245273192615e-05	1.2525834219593733e-05	26	40min-1h	Delta
2	0.638888888888889	1.800218353766077e-05	1.5385289208537292e-05	1.8867119065744464e-05	26	1h-3h	Delta
3	0.5833333333333333	7.383223480730803e-06	7.570891110549859e-06	6.984583669347098e-06	26	3h-6h	Delta
4	0.31481481481481477	2.632108204856428e-06	2.7672675981380043e-06	2.2603966031863414e-06	26	6h-9h	Delta
5	0.2222222222222222	4.211994234477854e-07	7.177025141948183e-07	3.384333357319342e-07	26	9h-12h	Delta
6	0.2777777777777779	6.645756520403764e-07	2.3008031092189955e-06	6.584756784293466e-07	26	12h-19h	Delta
7	0.2222222222222222	1.0885337436119287e-06	1.8851435714334587e-06	7.646438129144315e-07	26	19h-1.3d	Delta
8	0.2129629629629629	4.985562767205898e-07	1.844189947850333e-06	2.9349945541328083e-07	26	1.3d-2d	Delta
9	0.2592592592592593	3.636718917114713e-07	6.522763375542345e-07	2.3250345235607584e-07	26	2d-3d	Delta
0	0.5462962962962963	4.177657864981457e-06	3.7202500159480063e-06	4.275883061304485e-06	26	20min-40min	Theta
1	0.6666666666666667	2.479079723429279e-06	2.2485118056883304e-06	2.5702723652953013e-06	26	40min-1h	Theta
2	0.5277777777777778	8.979949858260819e-06	9.305809477569176e-06	8.791033268713962e-06	26	1h-3h	Theta
3	0.4814814814814815	3.4607577426174855e-06	3.5789661160673407e-06	3.4291930442411713e-06	26	3h-6h	Theta
4	0.5	1.592093204458566e-06	1.5976445274198973e-06	1.5655560544457408e-06	26	6h-9h	Theta
5	0.6759259259259259	1.4553424963415487e-07	1.1596662120907523e-07	1.508799773856431e-07	26	9h-12h	Theta
6	0.40740740740740744	6.817709771322747e-07	1.0552149338915146e-06	6.320659165451306e-07	26	12h-19h	Theta
7	0.40740740740740733	6.568807879988513e-07	9.106947480041795e-07	5.511122352301613e-07	26	19h-1.3d	Theta
8	0.2962962962962963	2.7695187868033965e-07	3.4314619028693886e-07	2.3818933711046895e-07	26	1.3d-2d	Theta
9	0.4444444444444444	3.789794673318108e-08	3.854652057748102e-08	2.761538754068907e-08	26	2d-3d	Theta
0	0.5185185185185185	1.7443856211691061e-06	1.7681266426426822e-06	1.7397454420092796e-06	26	20min-40min	Alpha
1	0.462962962962963	1.0056607603508153e-06	1.0212798034034884e-06	9.917141506004623e-07	26	40min-1h	Alpha
2	0.6666666666666666	2.4823786953067e-06	2.2160564597703e-06	2.697155883152225e-06	26	1h-3h	Alpha
3	0.5277777777777778	1.1053538864277527e-06	1.1053538864277527e-06	1.0784585469203743e-06	26	3h-6h	Alpha
4	0.6944444444444444	5.64275682249212e-07	5.296186924529253e-07	6.452889917623331e-07	26	6h-9h	Alpha
5	0.6574074074074074	1.340041807759229e-07	1.0940161522852627e-07	1.4753378492215907e-07	26	9h-12h	Alpha
6	0.5	1.9374324458367508e-07	1.9807521434178601e-07	1.8554867206889196e-07	26	12h-19h	Alpha
7	0.6851851851851852	1.7389788190492268e-07	1.6176484444567468e-07	3.2726540051674905e-07	26	19h-1.3d	Alpha
8	0.6111111111111112	2.383229271118087e-07	1.752561571034938e-07	2.942067502909898e-07	26	1.3d-2d	Alpha
9	0.5740740740740741	7.718682675739258e-08	7.034821863775542e-08	9.867734414061329e-08	26	2d-3d	Alpha
0	0.4351851851851851	3.3617494840689924e-06	3.5699699949359823e-06	3.3001631291505853e-06	26	20min-40min	Beta
1	0.5092592592592593	2.1588795785387303e-06	2.1588795785387303e-06	2.182025491863998e-06	26	40min-1h	Beta
2	0.4537037037037037	2.6810953087131755e-06	2.736471360390816e-06	2.663663470081073e-06	26	1h-3h	Beta
3	0.5462962962962963	7.645426788342837e-07	6.617951847243916e-07	7.797839571822854e-07	26	3h-6h	Beta
4	0.2222222222222222	3.472322115983834e-07	3.7331255818216625e-07	2.7512779449928764e-07	26	6h-9h	Beta
5	0.39814814814814814	6.980237641219966e-08	7.010564334919606e-08	6.640097077733234e-08	26	9h-12h	Beta
6	0.31481481481481477	2.923185949229683e-07	3.6769476522149303e-07	2.486111499179183e-07	26	12h-19h	Beta
7	0.39814814814814814	5.063507982604115e-07	5.140691971698144e-07	4.733794500461366e-07	26	19h-1.3d	Beta
8	0.38888888888888884	5.4336842965148014e-08	9.106770350426055e-08	3.66258183671215e-08	26	1.3d-2d	Beta
9	0.4537037037037037	2.727425481654828e-08	4.931224554674511e-08	2.1774665004685264e-08	26	2d-3d	Beta
0	0.712962962962963	1.6735903698810172e-05	1.6422222172406052e-05	1.8116508633834758e-05	26	20min-40min	Gamma
1	0.638888888888889	1.2416369774227195e-05	1.2212334937038863e-05	1.2693267976663912e-05	26	40min-1h	Gamma
2	0.5370370370370371	3.5225752933027296e-05	3.8660995051257346e-05	3.467850639384818e-05	26	1h-3h	Gamma
3	0.5092592592592593	1.597632489075995e-05	1.6053770199930347e-05	1.5411646671416996e-05	26	3h-6h	Gamma
4	0.43518518518518523	3.5279831956236793e-06	3.5279831956236793e-06	3.4867707319697545e-06	26	6h-9h	Gamma
5	0.5925925925925926	3.9789833488217547e-07	3.381825469388988e-07	4.122247691361856e-07	26	9h-12h	Gamma
6	0.32407407407407407	2.04306554417463e-06	2.166640169222474e-06	1.486031298565577e-06	26	12h-19h	Gamma
7	0.5740740740740741	9.437214719213801e-07	7.634315035519558e-07	1.0501735814722347e-06	26	19h-1.3d	Gamma
8	0.4537037037037037	6.109027720944134e-07	6.42561397099984e-07	5.917797590305528e-07	26	1.3d-2d	Gamma
9	0.462962962962963	9.571321969534842e-08	1.3928321985009734e-07	8.337838899437734e-08	26	2d-3d	Gamma
0	0.9473684210526315	1.6246451680122225e-05	1.10869654912287e-05	1.8297995682630764e-05	27	20min-40min	Delta
1	0.9385964912280702	1.2163274976834983e-05	7.302592775630547e-06	1.449245586841169e-05	27	40min-1h	Delta
2	0.9298245614035088	5.3754403033235706e-05	3.42081868525183e-05	5.8244043112791305e-05	27	1h-3h	Delta
3	0.8333333333333333	3.966165280607362e-05	3.033610612223386e-05	4.3369880801222266e-05	27	3h-6h	Delta
4	0.8157894736842105	7.654964093575926e-06	6.395501866079555e-06	9.646588539732595e-06	27	6h-9h	Delta
5	0.8421052631578947	3.869475360191008e-06	2.2495009148163665e-06	4.421346834744505e-06	27	9h-12h	Delta
6	0.6491228070175439	2.2805854457603657e-06	2.0258121021548175e-06	2.2805854457603657e-06	27	12h-19h	Delta
7	0.631578947368421	1.0829052952208394e-05	9.363635897945552e-06	1.168181664972296e-05	27	19h-1.3d	Delta
8	0.8157894736842105	1.2389884156584605e-06	9.581235863698711e-07	1.3461982558822846e-06	27	1.3d-2d	Delta
9	0.6578947368421052	1.065339197321738e-06	5.076692438189385e-07	1.0908253460984088e-06	27	2d-3d	Delta
0	0.7368421052631579	6.6198102081747195e-06	5.775307429523937e-06	7.713206915692441e-06	27	20min-40min	Theta
1	0.7105263157894737	3.8621630039197e-06	3.08414944809858e-06	4.099303374686654e-06	27	40min-1h	Theta
2	0.7807017543859649	1.1419775978142187e-05	9.628209573831693e-06	1.1929941606333763e-05	27	1h-3h	Theta
3	0.45614035087719296	1.7343127205895848e-05	1.7899702578625038e-05	1.6457637889393666e-05	27	3h-6h	Theta
4	0.6140350877192983	3.69181000241344e-06	3.537577927065949e-06	3.7023906702895313e-06	27	6h-9h	Theta
5	0.7105263157894737	5.829669549487018e-07	3.403258874747638e-07	6.400630376275395e-07	27	9h-12h	Theta
6	0.38596491228070173	2.5282526332786146e-06	2.7692116039762355e-06	2.325241043780741e-06	27	12h-19h	Theta
7	0.7280701754385965	3.321154160223697e-06	2.8389903735578017e-06	3.6000835379480293e-06	27	19h-1.3d	Theta
8	0.38596491228070173	6.154939857222457e-07	6.517531433614347e-07	6.050765819241808e-07	27	1.3d-2d	Theta
9	0.7719298245614035	3.4249940530543687e-07	1.6652061060375815e-07	4.4079135325488836e-07	27	2d-3d	Theta
0	0.6578947368421053	3.31733198978805e-06	3.11320557733055e-06	3.376005879699014e-06	27	20min-40min	Alpha
1	0.6403508771929824	2.3995322250901548e-06	2.306619846603541e-06	2.3995322250901548e-06	27	40min-1h	Alpha
2	0.6578947368421052	6.902542281105536e-06	6.691318644212635e-06	7.138407871006168e-06	27	1h-3h	Alpha
3	0.6842105263157895	6.571732804871229e-06	5.9937066080148164e-06	6.838016866578991e-06	27	3h-6h	Alpha
4	0.5614035087719298	7.240620221877468e-07	7.218738047259606e-07	7.870425979530441e-07	27	6h-9h	Alpha
5	0.35964912280701755	6.356928071243802e-07	1.174463654288661e-06	6.159220461761298e-07	27	9h-12h	Alpha
6	0.4035087719298246	6.931857354948969e-07	7.883840757493939e-07	6.653256046828093e-07	27	12h-19h	Alpha
7	0.4385964912280702	9.081203410520391e-07	9.528700250013415e-07	7.726781437196757e-07	27	19h-1.3d	Alpha
8	0.48245614035087714	1.69140630248045e-07	1.7319698668868897e-07	1.69140630248045e-07	27	1.3d-2d	Alpha
9	0.5614035087719298	1.0864586992394347e-07	9.026239829072305e-08	1.0988178152813053e-07	27	2d-3d	Alpha
0	0.9035087719298245	8.72914067143831e-06	6.4893572224388885e-06	8.863899505898136e-06	27	20min-40min	Beta
1	0.8070175438596491	3.7620821130305404e-06	2.2533647284855577e-06	3.933503225231911e-06	27	40min-1h	Beta
2	0.7192982456140351	2.2453805058889653e-05	1.9025642476304347e-05	2.3345167485189032e-05	27	1h-3h	Beta
3	0.7807017543859649	1.3672407061516312e-05	1.195592832311477e-05	1.4991453790658375e-05	27	3h-6h	Beta
4	0.7543859649122807	2.7221478449895256e-06	1.934790213675695e-06	2.7596430993041805e-06	27	6h-9h	Beta
5	0.7017543859649122	1.8244866363194245e-06	1.2308172335483737e-06	2.1300571971006815e-06	27	9h-12h	Beta
6	0.7982456140350878	6.528548441474464e-07	3.7728623121759705e-07	6.725705980144873e-07	27	12h-19h	Beta
7	0.6666666666666666	2.5461608952834155e-06	2.2293187845282923e-06	2.737535160861354e-06	27	19h-1.3d	Beta
8	0.7192982456140351	4.2624380496254486e-07	3.417920877020394e-07	4.547793359742476e-07	27	1.3d-2d	Beta
9	0.7105263157894737	1.3122472621172793e-07	7.056045166753064e-08	1.8697828509633612e-07	27	2d-3d	Beta
0	0.7368421052631579	8.215635072385452e-06	7.137321159726696e-06	8.57940918380125e-06	27	20min-40min	Gamma
1	0.6842105263157895	4.734220150053441e-06	4.183926380003805e-06	4.847929963153758e-06	27	40min-1h	Gamma
2	0.5175438596491229	1.897477550950069e-05	1.899699299939539e-05	1.897477550950069e-05	27	1h-3h	Gamma
3	0.2543859649122806	3.111933197435464e-05	3.472985627871147e-05	2.8564662993822202e-05	27	3h-6h	Gamma
4	0.2543859649122806	6.205510261218053e-06	7.07449141434469e-06	5.82156622857502e-06	27	6h-9h	Gamma
5	0.6140350877192983	7.186901959116716e-07	7.003356460157756e-07	7.421613862887845e-07	27	9h-12h	Gamma
6	0.1929824561403508	3.090622763583993e-06	4.15142028830472e-06	2.6931684605653744e-06	27	12h-19h	Gamma
7	0.38596491228070173	6.801866201671074e-06	6.9684951664014054e-06	5.808885224331139e-06	27	19h-1.3d	Gamma
8	0.1842105263157895	1.238867346002181e-06	1.424200033501826e-06	1.0797344733192095e-06	27	1.3d-2d	Gamma
9	0.5263157894736842	3.238177022009576e-07	3.018426583204661e-07	3.4928133087688225e-07	27	2d-3d	Gamma
0	0.7647058823529411	2.5577778803916172e-05	1.920562917108048e-05	2.7654958328946604e-05	28	20min-40min	Delta
1	0.6666666666666667	2.1842668702144766e-05	1.9239111403273318e-05	2.2661250319537337e-05	28	40min-1h	Delta
2	0.7843137254901961	7.972731384016932e-05	6.442068064389502e-05	8.549315114006017e-05	28	1h-3h	Delta
3	0.8235294117647058	4.6357884164771275e-05	2.388279680522783e-05	4.852056256591206e-05	28	3h-6h	Delta
4	0.7254901960784315	2.611885134759262e-05	1.715403926379533e-05	2.6382677349347485e-05	28	6h-9h	Delta
5	0.7647058823529411	1.0548304146240136e-05	6.797986020482233e-06	1.2284295740845658e-05	28	9h-12h	Delta
6	0.7843137254901961	2.154527645402431e-05	1.2320012682255628e-05	2.4147106315508746e-05	28	12h-19h	Delta
7	0.7058823529411764	4.252274295311011e-05	2.6922299143892604e-05	5.194019752692301e-05	28	19h-1.3d	Delta
8	0.7450980392156863	9.440461143512656e-06	5.502668203695746e-06	1.0068943321339128e-05	28	1.3d-2d	Delta
9	0.7843137254901961	8.858239177031166e-06	4.067818284569686e-06	1.0029843933241156e-05	28	2d-3d	Delta
0	0.7450980392156863	8.154225955627866e-06	6.1281767828175095e-06	8.846660226712228e-06	28	20min-40min	Theta
1	0.7647058823529411	5.708506273888237e-06	3.841188845535817e-06	6.608369358319326e-06	28	40min-1h	Theta
2	0.7254901960784315	2.6754634815681516e-05	2.188107335839316e-05	2.7503559833607905e-05	28	1h-3h	Theta
3	0.6666666666666667	7.5699332768675e-06	7.3665393712184865e-06	7.597470293054377e-06	28	3h-6h	Theta
4	0.607843137254902	4.671266263200522e-06	4.892389930051034e-06	4.450142596350011e-06	28	6h-9h	Theta
5	0.6470588235294117	2.028321591125703e-06	1.95877659896197e-06	2.0978665832894357e-06	28	9h-12h	Theta
6	0.7058823529411765	7.054795560565064e-06	6.8083020329916895e-06	7.309419423455522e-06	28	12h-19h	Theta
7	0.5098039215686275	1.5950379706614974e-05	2.2684614554526814e-05	1.3189344407636313e-05	28	19h-1.3d	Theta
8	0.588235294117647	1.960326784342945e-06	1.8443531605320665e-06	2.076300408153823e-06	28	1.3d-2d	Theta
9	0.5294117647058825	6.445404589811786e-06	5.673612603959618e-06	6.753215953838015e-06	28	2d-3d	Theta
0	0.8235294117647058	5.379636377248722e-06	4.505207186842786e-06	6.303414792440162e-06	28	20min-40min	Alpha
1	0.7647058823529411	3.548138544479298e-06	2.9537318343001002e-06	3.618141200185145e-06	28	40min-1h	Alpha
2	0.7843137254901961	8.631805222612757e-06	6.4630786620938655e-06	9.356829780672342e-06	28	1h-3h	Alpha
3	0.7647058823529411	4.496998155140537e-06	3.4276673274149856e-06	6.163705032310913e-06	28	3h-6h	Alpha
4	0.6862745098039216	2.8749711527968576e-06	2.139483170599396e-06	3.149223967200554e-06	28	6h-9h	Alpha
5	0.803921568627451	1.226666873838117e-06	8.087777726338584e-07	1.3433794162756698e-06	28	9h-12h	Alpha
6	0.7647058823529411	1.736030095415306e-06	1.3680958712408992e-06	1.8496229373312118e-06	28	12h-19h	Alpha
7	0.803921568627451	3.0412645354695144e-06	1.414341552794976e-06	3.4844842994627787e-06	28	19h-1.3d	Alpha
8	0.607843137254902	9.919770226999108e-07	9.88188480628984e-07	9.957655647708375e-07	28	1.3d-2d	Alpha
9	0.9019607843137255	8.678272529126555e-07	1.9941369375097162e-07	1.400741664513732e-06	28	2d-3d	Alpha
0	0.6666666666666667	1.4315827698644645e-05	1.2167884880857999e-05	1.5058111276492375e-05	28	20min-40min	Beta
1	0.7058823529411765	1.1509466919661942e-05	9.894931969699416e-06	1.269733078341696e-05	28	40min-1h	Beta
2	0.7058823529411765	8.636083760230641e-05	6.701663478055751e-05	9.208373178247602e-05	28	1h-3h	Beta
3	0.7058823529411765	3.3646097288209636e-05	1.8743861214683718e-05	3.467589577296062e-05	28	3h-6h	Beta
4	0.7450980392156863	1.9745342509751292e-05	1.0968732712487953e-05	2.1126554217462427e-05	28	6h-9h	Beta
5	0.7647058823529411	8.627915714708364e-06	4.892839484652121e-06	8.729670267443221e-06	28	9h-12h	Beta
6	0.7450980392156863	2.1895936675123562e-05	1.3211801934254688e-05	2.510721459091981e-05	28	12h-19h	Beta
7	0.7647058823529411	5.180081099789853e-05	3.132072984955765e-05	5.9257518085915374e-05	28	19h-1.3d	Beta
8	0.7647058823529412	4.027942388075163e-06	3.5256278108916585e-06	4.422540532015959e-06	28	1.3d-2d	Beta
9	0.607843137254902	1.1824411677295932e-05	1.0209344483819271e-05	1.374226565913484e-05	28	2d-3d	Beta
0	0.6274509803921569	4.517718737216064e-06	4.005949645619888e-06	4.687131894211476e-06	28	20min-40min	Gamma
1	0.13725490196078427	3.2459817879392727e-06	4.832351757961881e-06	3.227139939721622e-06	28	40min-1h	Gamma
2	0.431372549019608	8.211963669933946e-06	8.739008307403507e-06	8.155773184963588e-06	28	1h-3h	Gamma
3	0.3529411764705883	3.37874824797499e-06	5.620524087208569e-06	3.128913233675683e-06	28	3h-6h	Gamma
4	0.37254901960784315	2.9230110913691873e-06	4.49522589895046e-06	2.504180319261225e-06	28	6h-9h	Gamma
5	0.37254901960784315	1.603535939949538e-06	2.4937145924534662e-06	1.4433665629026515e-06	28	9h-12h	Gamma
6	0.4901960784313726	3.9503457268078485e-06	6.023317952456249e-06	3.722057781113606e-06	28	12h-19h	Gamma
7	0.37254901960784315	9.826955362365695e-06	1.868016708697344e-05	8.035765998560519e-06	28	19h-1.3d	Gamma
8	0.47058823529411775	1.9888826856848256e-06	2.4904544617065686e-06	1.980314101322738e-06	28	1.3d-2d	Gamma
9	0.5490196078431373	2.5653678519674205e-06	2.7722946135987557e-06	2.3584410903360852e-06	28	2d-3d	Gamma
0	0.5652173913043479	1.809767294211927e-05	1.7299616815303266e-05	1.8298100863763956e-05	29	20min-40min	Delta
1	0.5652173913043479	1.3091539400809275e-05	1.2644942464017123e-05	1.319959648884846e-05	29	40min-1h	Delta
2	0.5072463768115942	7.658976930374607e-05	7.59687125558092e-05	7.721082605168294e-05	29	1h-3h	Delta
3	0.4057971014492754	5.215811661459951e-05	7.835068496142472e-05	4.993859843022957e-05	29	3h-6h	Delta
4	0.5072463768115942	2.7451847948778283e-05	3.0112630165272278e-05	2.717373435561112e-05	29	6h-9h	Delta
5	0.34782608695652173	1.832684113127162e-05	1.9341142491144982e-05	1.7106874666064734e-05	29	9h-12h	Delta
6	0.4347826086956521	2.6302916937805632e-05	3.0051077633478534e-05	2.608680808738123e-05	29	12h-19h	Delta
7	0.6086956521739131	0.00010915751651472023	0.00010383706240357644	0.00011020739673854504	29	19h-1.3d	Delta
8	0.3623188405797102	2.665139914606107e-05	4.111764636042374e-05	2.6518115906039994e-05	29	1.3d-2d	Delta
9	0.49275362318840576	4.269221340534781e-05	4.238209446913754e-05	4.3002332341558095e-05	29	2d-3d	Delta
0	0.7101449275362319	6.916811253793063e-06	6.079042542377508e-06	7.10438013720597e-06	29	20min-40min	Theta
1	0.5797101449275363	4.755677412185928e-06	4.684370443490451e-06	4.87613983081845e-06	29	40min-1h	Theta
2	0.5797101449275363	1.7950647214407626e-05	1.7157704437806503e-05	1.8573032817107738e-05	29	1h-3h	Theta
3	0.318840579710145	2.3885590580452078e-05	2.7082356351694595e-05	2.2762649454437156e-05	29	3h-6h	Theta
4	0.7101449275362319	8.157728289261977e-06	7.65746365137094e-06	8.262023091888238e-06	29	6h-9h	Theta
5	0.2753623188405796	6.514782952923453e-06	7.821140939652142e-06	6.267717273827127e-06	29	9h-12h	Theta
6	0.536231884057971	1.5125772499417082e-05	1.4488109866148035e-05	1.539984339648189e-05	29	12h-19h	Theta
7	0.4347826086956522	2.014619720925888e-05	1.8714780353822556e-05	2.025509549398662e-05	29	19h-1.3d	Theta
8	0.5942028985507246	1.3658020153824475e-05	1.3560478334781512e-05	1.3755561972867436e-05	29	1.3d-2d	Theta
9	0.7391304347826086	1.1415353749079513e-05	7.736699492408503e-06	1.2220649806183225e-05	29	2d-3d	Theta
0	0.4347826086956522	3.215412064328445e-06	3.350875064105365e-06	3.202995941775857e-06	29	20min-40min	Alpha
1	0.6086956521739131	2.094771008866106e-06	1.9654178128868372e-06	2.127404143755357e-06	29	40min-1h	Alpha
2	0.33333333333333326	6.245533069308322e-06	6.637665032044972e-06	6.173227997610125e-06	29	1h-3h	Alpha
3	0.4347826086956522	3.871007400259017e-06	4.187068027039574e-06	3.840528523011319e-06	29	3h-6h	Alpha
4	0.46376811594202905	2.725266759896384e-06	3.0572149717160803e-06	2.6631125218228933e-06	29	6h-9h	Alpha
5	0.4492753623188406	1.2888244109225884e-06	1.3366330988777458e-06	1.2731740454128476e-06	29	9h-12h	Alpha
6	0.37681159420289867	3.890982477288925e-06	4.132652447035584e-06	3.872682737261222e-06	29	12h-19h	Alpha
7	0.7246376811594203	2.9851316582250726e-06	2.4611554507023167e-06	3.147562724999835e-06	29	19h-1.3d	Alpha
8	0.3188405797101448	8.448971962898976e-07	8.756805391523316e-07	7.692955335537425e-07	29	1.3d-2d	Alpha
9	0.681159420289855	2.1921540836688633e-07	1.1551664384185909e-07	2.514280007615377e-07	29	2d-3d	Alpha
0	0.536231884057971	6.392084097350312e-06	5.7359171358117e-06	6.687633731941189e-06	29	20min-40min	Beta
1	0.5507246376811594	4.218925578952412e-06	3.712004137935135e-06	4.224336058400965e-06	29	40min-1h	Beta
2	0.5217391304347827	2.3139021325321646e-05	2.1938213569351798e-05	2.3317805713349026e-05	29	1h-3h	Beta
3	0.21739130434782616	1.5070073291598044e-05	2.0751817981672714e-05	1.4752940240840701e-05	29	3h-6h	Beta
4	0.42028985507246375	6.932255614582666e-06	7.241744269859594e-06	6.834949579289647e-06	29	6h-9h	Beta
5	0.14492753623188415	7.0457723775044695e-06	9.335280547282736e-06	6.9452982322258696e-06	29	9h-12h	Beta
6	0.3913043478260869	1.4416855163888879e-05	1.4069022422343745e-05	1.4580243958227088e-05	29	12h-19h	Beta
7	0.37681159420289845	4.2583701449425754e-05	4.265145547485852e-05	4.2232315820761116e-05	29	19h-1.3d	Beta
8	0.3623188405797102	7.398744327147558e-06	8.564457813068239e-06	7.305815487281892e-06	29	1.3d-2d	Beta
9	0.7971014492753623	8.162530757898295e-06	3.7800224995061477e-06	8.951338161257906e-06	29	2d-3d	Beta
0	0.5507246376811594	9.4435669825228e-06	9.454137169773152e-06	9.432996795272448e-06	29	20min-40min	Gamma
1	0.42028985507246375	7.447457207896379e-06	7.677501307970558e-06	7.4384233310614944e-06	29	40min-1h	Gamma
2	0.33333333333333337	4.108646156681382e-05	4.292202166004683e-05	4.0743117056254005e-05	29	1h-3h	Gamma
3	0.3188405797101449	6.032264539208325e-05	7.796178826541931e-05	4.951894696283432e-05	29	3h-6h	Gamma
4	0.3623188405797102	2.1360429911148224e-05	2.1618167515359635e-05	2.0917012495332368e-05	29	6h-9h	Gamma
5	0.33333333333333337	1.7730045445616374e-05	2.291071505454069e-05	1.752268076483882e-05	29	9h-12h	Gamma
6	0.4347826086956522	3.950303160428797e-05	4.694259956029413e-05	3.9109753921449367e-05	29	12h-19h	Gamma
7	0.6956521739130435	7.14456094649133e-05	6.778958401235879e-05	7.303127194684612e-05	29	19h-1.3d	Gamma
8	0.4492753623188406	3.585699580764021e-05	5.120196375372421e-05	3.5433867352523806e-05	29	1.3d-2d	Gamma
9	0.5072463768115942	5.544657442028591e-05	5.806929358225851e-05	5.4873793275912055e-05	29	2d-3d	Gamma
0	0.75	4.2110078599096044e-05	3.791194972710584e-05	4.51934086083103e-05	30	20min-40min	Delta
1	0.7083333333333334	2.4278769975840215e-05	1.7868835338779077e-05	2.532541746956561e-05	30	40min-1h	Delta
2	0.625	0.0002601628492985903	0.0002475895709949054	0.00026928153742411195	30	1h-3h	Delta
3	0.5833333333333333	9.070218606013678e-05	8.602298350200957e-05	9.600499129789544e-05	30	3h-6h	Delta
4	0.47916666666666663	0.00012210604342578513	0.00012210604342578513	0.00011746217238400904	30	6h-9h	Delta
5	0.47916666666666663	2.7090882078915087e-05	2.7090882078915087e-05	2.8458887696336954e-05	30	9h-12h	Delta
6	0.39583333333333337	4.073253761367351e-05	4.24264904844203e-05	3.6584319040553864e-05	30	12h-19h	Delta
7	0.6875	2.7213661916255197e-05	2.4215229418996605e-05	2.8072843874677722e-05	30	19h-1.3d	Delta
8	0.27083333333333326	5.280442471833112e-06	6.075397833001205e-06	5.086972405827627e-06	30	1.3d-2d	Delta
9	0.29166666666666674	4.752477902398497e-08	1.4188821477771472e-07	4.688255029124425e-08	30	2d-3d	Delta
0	0.9583333333333334	1.3086640396817606e-05	8.736317543564328e-06	1.3117137547106686e-05	30	20min-40min	Theta
1	0.9583333333333334	8.218304708118758e-06	6.395060355539336e-06	8.433289975404923e-06	30	40min-1h	Theta
2	0.5416666666666667	4.92809475694546e-05	4.460406301595092e-05	5.108815786113505e-05	30	1h-3h	Theta
3	0.47916666666666663	4.011980799383895e-05	3.678618396496853e-05	4.080382073211447e-05	30	3h-6h	Theta
4	0.39583333333333337	4.608467836832363e-05	4.6436068025626263e-05	4.4504727893138016e-05	30	6h-9h	Theta
5	0.5	1.0584581555311864e-05	9.795991560980166e-06	1.0748945686213952e-05	30	9h-12h	Theta
6	0.375	1.5173334957209335e-05	1.861039136749373e-05	1.3383349597429397e-05	30	12h-19h	Theta
7	0.39583333333333326	6.149049366990849e-06	6.811125011719931e-06	5.841356392096365e-06	30	19h-1.3d	Theta
8	0.5	8.007387839040906e-07	6.949260893715879e-07	8.928483906687926e-07	30	1.3d-2d	Theta
9	0.6875	7.899762944683329e-09	3.411042160029538e-09	1.1990384796722592e-08	30	2d-3d	Theta
0	0.47916666666666663	4.447306487018638e-06	4.190425820415543e-06	4.490046666788408e-06	30	20min-40min	Alpha
1	0.6041666666666667	1.9457794383760918e-06	1.7825955484401374e-06	1.948451834811995e-06	30	40min-1h	Alpha
2	0.6875	1.0533228053836555e-05	1.0075222971797216e-05	1.0693468822663556e-05	30	1h-3h	Alpha
3	0.9375	3.1542879833869587e-06	2.016859977417231e-06	3.5211950772822433e-06	30	3h-6h	Alpha
4	0.9583333333333334	1.6222817727254188e-06	8.268424313179863e-07	2.0979878009265108e-06	30	6h-9h	Alpha
5	0.7291666666666667	5.494572540137097e-07	4.79056573464642e-07	6.106068666840079e-07	30	9h-12h	Alpha
6	0.8541666666666667	8.091475670950575e-07	4.47769962410248e-07	8.534834971062774e-07	30	12h-19h	Alpha
7	0.5416666666666667	1.403133839676516e-06	1.2029451011155603e-06	1.419563035606925e-06	30	19h-1.3d	Alpha
8	0.5416666666666667	1.910611977290564e-07	1.8800249133920133e-07	2.0927884671486195e-07	30	1.3d-2d	Alpha
9	0.29166666666666663	8.567564309577742e-09	1.6084674444031297e-08	7.025505483520085e-09	30	2d-3d	Alpha
0	0.75	9.57582811071282e-06	8.725495494074755e-06	9.909245101236866e-06	30	20min-40min	Beta
1	0.8333333333333334	5.088075092343729e-06	3.953854008378522e-06	5.268960222387378e-06	30	40min-1h	Beta
2	0.5833333333333333	6.420348402046286e-05	5.9869740486621915e-05	6.567028880739053e-05	30	1h-3h	Beta
3	0.47916666666666663	5.378900901376387e-05	5.378900901376387e-05	4.891584620041416e-05	30	3h-6h	Beta
4	0.4375	5.9667448857125604e-05	6.0971790139283296e-05	4.940856347048649e-05	30	6h-9h	Beta
5	0.5	1.3537322609536529e-05	1.3537322609536529e-05	1.3304231980328271e-05	30	9h-12h	Beta
6	0.375	1.6194909376687543e-05	1.8590943441259072e-05	1.3024530919289822e-05	30	12h-19h	Beta
7	0.5208333333333333	9.176084412542204e-06	8.63594392166945e-06	9.486237794288836e-06	30	19h-1.3d	Beta
8	0.35416666666666663	1.345533746318644e-06	1.6475532285361459e-06	1.2056542239681475e-06	30	1.3d-2d	Beta
9	0.22916666666666674	1.0851645934779763e-08	2.8647298221544472e-08	9.236433738426113e-09	30	2d-3d	Beta
0	0.75	3.764718957049984e-05	3.2905700574186165e-05	3.774280693284595e-05	30	20min-40min	Gamma
1	0.5833333333333334	2.4035193067646593e-05	2.222718043505496e-05	2.4409287677668785e-05	30	40min-1h	Gamma
2	0.5416666666666667	0.0001841439330990086	0.0001841439330990086	0.00018335304855600956	30	1h-3h	Gamma
3	0.5416666666666667	5.579580492470979e-05	5.284021345234906e-05	5.639989219084358e-05	30	3h-6h	Gamma
4	0.5625	9.865540213914744e-05	9.721079412753356e-05	9.912482046977344e-05	30	6h-9h	Gamma
5	0.625	2.1681749264992438e-05	2.0693049344131618e-05	2.2531854699530905e-05	30	9h-12h	Gamma
6	0.39583333333333337	3.571417420840798e-05	3.839467769155637e-05	3.144148336779356e-05	30	12h-19h	Gamma
7	0.5833333333333334	1.453558612356382e-05	1.453558612356382e-05	1.4737544932130979e-05	30	19h-1.3d	Gamma
8	0.47916666666666663	3.0672335593481732e-06	3.0229537026365987e-06	3.0724739163867337e-06	30	1.3d-2d	Gamma
9	0.29166666666666663	8.080884159374364e-08	8.423355638114699e-08	7.62612850369553e-08	30	2d-3d	Gamma
0	0.85	5.116446390001931e-05	4.0579121170860284e-05	5.6347817701314674e-05	31	20min-40min	Delta
1	0.95	3.0876488739549354e-05	2.323629728497535e-05	3.7761162775731594e-05	31	40min-1h	Delta
2	1.0	0.00011148713300700386	8.275904878450432e-05	0.00012949798168297364	31	1h-3h	Delta
3	0.85	6.271251346893976e-05	4.376139920268777e-05	8.104013259330311e-05	31	3h-6h	Delta
4	0.9	3.573689867341091e-05	2.9503200769276633e-05	3.671992565901412e-05	31	6h-9h	Delta
5	1.0	4.607011563287727e-05	3.6215895948903316e-05	5.225449772059623e-05	31	9h-12h	Delta
6	0.95	0.00011086979337454318	8.695853435049854e-05	0.00012282218776286016	31	12h-19h	Delta
7	0.8	9.040383083814428e-05	8.611686932540811e-05	9.530020375251486e-05	31	19h-1.3d	Delta
8	0.7000000000000001	0.00026179040116385807	0.0002202509165845529	0.0002846258572459405	31	1.3d-2d	Delta
9	0.8	6.435083368846488e-05	5.5039066585483654e-05	7.294070267790481e-05	31	2d-3d	Delta
0	0.85	1.7552775092256776e-05	1.372530688556046e-05	2.249957490003383e-05	31	20min-40min	Theta
1	0.9	1.2741396856727536e-05	7.763324597581602e-06	1.4477115788830486e-05	31	40min-1h	Theta
2	0.95	3.82310475748961e-05	2.9244470450628964e-05	4.948736880811406e-05	31	1h-3h	Theta
3	1.0	3.357133506991431e-05	2.3119480886866277e-05	3.738780749714728e-05	31	3h-6h	Theta
4	0.85	3.4708738731730824e-05	3.193458426105294e-05	3.8685577108325524e-05	31	6h-9h	Theta
5	0.8	1.362514304603069e-05	1.3140126475758153e-05	1.4294679437199654e-05	31	9h-12h	Theta
6	0.9	5.350072973332121e-05	4.89787412676065e-05	5.9075793245109e-05	31	12h-19h	Theta
7	0.8500000000000001	0.00010828087503004349	0.00010632912900942618	0.00011040379457200118	31	19h-1.3d	Theta
8	1.0	9.13407913064957e-05	7.485176295810558e-05	0.00011208370859889671	31	1.3d-2d	Theta
9	1.0	2.3895843515221102e-05	1.7482112991058485e-05	3.0243307417594732e-05	31	2d-3d	Theta
0	0.9	7.722976427004438e-06	4.81475930372809e-06	1.0208518356134601e-05	31	20min-40min	Alpha
1	0.95	6.11109296990134e-06	3.5042047723468297e-06	8.376826030213347e-06	31	40min-1h	Alpha
2	0.95	9.523446145453735e-06	6.678530392849194e-06	1.2674334895208842e-05	31	1h-3h	Alpha
3	1.0	4.581783840734123e-06	2.874920500660343e-06	7.970784280079812e-06	31	3h-6h	Alpha
4	0.6	4.1440137607296295e-06	4.191152413479392e-06	4.1440137607296295e-06	31	6h-9h	Alpha
5	0.75	1.1288865891513884e-06	9.508822727881772e-07	1.2654545810932512e-06	31	9h-12h	Alpha
6	0.4	3.6451658921591873e-06	4.622437764384126e-06	2.7586259395575297e-06	31	12h-19h	Alpha
7	0.75	7.082275190645469e-06	6.69764167062049e-06	9.97009946500648e-06	31	19h-1.3d	Alpha
8	0.25	4.197744568737234e-06	5.525231386143956e-06	1.976323835152056e-06	31	1.3d-2d	Alpha
9	0.30000000000000004	1.1354306422786787e-06	1.629083821773444e-06	6.907869552001797e-07	31	2d-3d	Alpha
0	0.6	1.9289562302261717e-05	1.8057739235106024e-05	1.94398248051329e-05	31	20min-40min	Beta
1	0.55	8.678677790835544e-06	9.020581271880193e-06	7.58401117418598e-06	31	40min-1h	Beta
2	0.8	2.7657739160297907e-05	2.649568581023451e-05	3.0499066639665598e-05	31	1h-3h	Beta
3	0.7	1.889593365589725e-05	1.7822602292916095e-05	1.889593365589725e-05	31	3h-6h	Beta
4	1.0	1.9393907502146227e-05	1.5942241441755773e-05	2.229382263633308e-05	31	6h-9h	Beta
5	1.0	1.6137308700946592e-05	1.1475918738849e-05	1.7935766682785943e-05	31	9h-12h	Beta
6	1.0	4.837191362993859e-05	3.9190640596164014e-05	5.1077810414998204e-05	31	12h-19h	Beta
7	0.85	7.384740134516394e-05	6.403085573186988e-05	7.778750863176234e-05	31	19h-1.3d	Beta
8	0.65	0.00010914538617387487	0.00010400384960002366	0.00011642360202774196	31	1.3d-2d	Beta
9	1.0	2.4490574627234065e-05	2.266475587326562e-05	3.220438883790787e-05	31	2d-3d	Beta
0	0.7	2.3110518213101422e-05	2.2210123933730255e-05	2.8026445450902793e-05	31	20min-40min	Gamma
1	0.9	1.1150723936760888e-05	1.0244551092930745e-05	1.2469515968221686e-05	31	40min-1h	Gamma
2	1.0	7.277435856438331e-05	6.935257849603228e-05	7.560815751700715e-05	31	1h-3h	Gamma
3	0.9	5.16809423133687e-05	4.87605786554043e-05	5.4657167709352016e-05	31	3h-6h	Gamma
4	0.9	5.342865333317601e-05	5.208051229674911e-05	6.128626496637044e-05	31	6h-9h	Gamma
5	1.0	4.126754978670566e-05	3.944340103535197e-05	4.574123662914471e-05	31	9h-12h	Gamma
6	1.0	0.00013436368864035863	0.0001142102882506428	0.00015019128717932544	31	12h-19h	Gamma
7	0.75	0.00020254169975683612	0.00017312312768154542	0.00022192437607723915	31	19h-1.3d	Gamma
8	0.85	0.000275091003405502	0.00024032266814608003	0.0002760676316350112	31	1.3d-2d	Gamma
9	0.95	7.35691898881949e-05	6.659701086829047e-05	8.043283030416932e-05	31	2d-3d	Gamma
0	0.2857142857142857	4.132130412832138e-05	5.9203513527490986e-05	4.1049952959365295e-05	32	20min-40min	Delta
1	0.2857142857142857	3.0599309154735614e-05	4.3375793725835766e-05	2.4708658260906434e-05	32	40min-1h	Delta
2	0.2857142857142857	7.234805120864004e-05	0.0001002535690861622	6.0577420432434804e-05	32	1h-3h	Delta
3	0.4285714285714286	4.966343054785189e-05	5.305667423272529e-05	4.174565709642916e-05	32	3h-6h	Delta
4	0.4285714285714286	1.0287080715377907e-05	1.0745921886973943e-05	9.765586112233851e-06	32	6h-9h	Delta
5	0.2857142857142857	2.0803220655252967e-05	2.3307486286687688e-05	1.536203886382259e-05	32	9h-12h	Delta
6	0.2857142857142857	5.2357122857859825e-05	5.8059011594806516e-05	3.787663197599196e-05	32	12h-19h	Delta
7	0.3571428571428572	4.854488193384211e-05	5.078611573387986e-05	3.659643600814769e-05	32	19h-1.3d	Delta
8	0.1428571428571428	0.00011473424087600239	0.00012624798775792568	8.118631438880522e-05	32	1.3d-2d	Delta
9	0.0	7.261152003600116e-05	7.936872548921925e-05	5.975312820236166e-05	32	2d-3d	Delta
0	0.2142857142857143	1.5401805989174484e-05	1.8439891803469827e-05	1.4469870955896101e-05	32	20min-40min	Theta
1	0.2857142857142858	7.373547044332524e-06	8.37673314992701e-06	6.69680829910163e-06	32	40min-1h	Theta
2	0.2142857142857143	1.3701210416996062e-05	1.8158208382897375e-05	1.015114780767031e-05	32	1h-3h	Theta
3	0.2857142857142858	1.0206032656347304e-05	1.2051175521834595e-05	7.683548222746724e-06	32	3h-6h	Theta
4	0.3571428571428572	3.6142020108730012e-06	4.414232126248205e-06	3.3800161345089987e-06	32	6h-9h	Theta
5	0.7142857142857143	1.5211416992582372e-06	1.304470904425246e-06	1.865789536913641e-06	32	9h-12h	Theta
6	0.3571428571428572	1.0419005408576781e-05	1.2032055288979535e-05	9.360185475780546e-06	32	12h-19h	Theta
7	0.3571428571428572	2.3254692837547026e-05	2.5701616577227128e-05	2.071424648109435e-05	32	19h-1.3d	Theta
8	0.3571428571428572	2.6172397145286952e-05	2.8930437074466727e-05	2.5770653648382784e-05	32	1.3d-2d	Theta
9	0.3571428571428572	2.2578627311382408e-05	2.5615883815515116e-05	1.8967706872508484e-05	32	2d-3d	Theta
0	0.6428571428571428	1.0660604900172586e-05	9.546509874468416e-06	1.3718870061937129e-05	32	20min-40min	Alpha
1	0.6428571428571428	6.8914396057800235e-06	6.174951231736332e-06	1.0753752468371373e-05	32	40min-1h	Alpha
2	0.6428571428571428	1.5005473455325092e-05	1.2112625634280788e-05	1.6210927779597894e-05	32	1h-3h	Alpha
3	0.2142857142857143	5.937130406090295e-06	7.056625237337515e-06	5.45521126582605e-06	32	3h-6h	Alpha
4	0.5714285714285714	2.369516879589472e-06	2.219852305834662e-06	2.9502614302346256e-06	32	6h-9h	Alpha
5	0.3571428571428572	1.7352564187772832e-06	1.9541479873490324e-06	1.5782521263900425e-06	32	9h-12h	Alpha
6	0.3571428571428572	4.299874215506817e-06	4.845810924254391e-06	4.110377546002129e-06	32	12h-19h	Alpha
7	0.4285714285714286	2.0954183044560707e-06	2.722327531891909e-06	2.0954183044560707e-06	32	19h-1.3d	Alpha
8	0.3571428571428572	2.2995372035643773e-06	2.8546805660970157e-06	2.2741765120181876e-06	32	1.3d-2d	Alpha
9	0.5	2.5420774595506106e-06	2.4796468723195793e-06	2.5420774595506106e-06	32	2d-3d	Alpha
0	0.4285714285714286	1.3894396108181855e-05	1.4770090646274487e-05	1.3743530751813373e-05	32	20min-40min	Beta
1	0.3571428571428572	6.9707013318236894e-06	7.492288783721244e-06	6.1638385748048995e-06	32	40min-1h	Beta
2	0.5714285714285714	1.59062732597704e-05	1.4878516774478868e-05	1.761088829768242e-05	32	1h-3h	Beta
3	0.8571428571428571	1.1504573013131522e-05	9.689300149731477e-06	1.1609873071228645e-05	32	3h-6h	Beta
4	0.7142857142857142	2.1080123268535483e-06	1.7838271220784049e-06	2.4882631423751876e-06	32	6h-9h	Beta
5	0.6428571428571428	3.4595531774490013e-06	3.369173557076732e-06	4.2412169967717795e-06	32	9h-12h	Beta
6	0.4285714285714286	6.6890358608369514e-06	6.778426116540396e-06	6.6890358608369514e-06	32	12h-19h	Beta
7	0.2857142857142857	1.3559627989306624e-05	1.7305664619310404e-05	1.0767506587712607e-05	32	19h-1.3d	Beta
8	0.2857142857142857	2.7045156466172805e-05	3.3679483881489104e-05	2.259200777474195e-05	32	1.3d-2d	Beta
9	0.2857142857142857	2.215918959116228e-05	2.9195414341627158e-05	1.963680648195852e-05	32	2d-3d	Beta
0	0.2857142857142857	5.4984014094647095e-05	5.8283355382067155e-05	5.120373809945242e-05	32	20min-40min	Gamma
1	0.4285714285714286	3.0270426596748727e-05	3.0583593261531984e-05	2.8823714351287482e-05	32	40min-1h	Gamma
2	0.4285714285714286	6.743438475355944e-05	6.818736958425639e-05	6.678900394312279e-05	32	1h-3h	Gamma
3	0.4285714285714286	2.706097211619965e-05	2.8867183883768916e-05	2.694949171031537e-05	32	3h-6h	Gamma
4	0.7142857142857143	1.277379883736515e-05	1.1702528248839569e-05	1.3060957932437206e-05	32	6h-9h	Gamma
5	0.7857142857142857	7.614633075111218e-06	7.090678188462873e-06	1.052289261030545e-05	32	9h-12h	Gamma
6	0.5714285714285714	3.223603318612686e-05	3.151159357856486e-05	3.3954754178862076e-05	32	12h-19h	Gamma
7	0.2857142857142857	4.416717123822554e-05	4.867220778445052e-05	4.159775246149438e-05	32	19h-1.3d	Gamma
8	0.4285714285714286	8.315864901061194e-05	8.33246419132955e-05	7.805191474622698e-05	32	1.3d-2d	Gamma
9	0.4285714285714286	4.488793277765316e-05	4.725438465547455e-05	3.7183560400052656e-05	32	2d-3d	Gamma
0	0.9111111111111111	2.1097826078539264e-05	1.5902289484154693e-05	2.210694234394646e-05	33	20min-40min	Delta
1	1.0	1.4373576752856011e-05	9.168773556963022e-06	1.5060072434472567e-05	33	40min-1h	Delta
2	1.0	6.618450664948333e-05	3.996180549963959e-05	7.052204475367729e-05	33	1h-3h	Delta
3	0.9111111111111111	2.2418049225825084e-05	1.2116756576842251e-05	2.4218292932406465e-05	33	3h-6h	Delta
4	0.8666666666666667	7.708273269831837e-06	6.226039858892739e-06	8.239534502881844e-06	33	6h-9h	Delta
5	0.7111111111111111	1.1984348105724131e-05	9.919019422652207e-06	1.2086008810361917e-05	33	9h-12h	Delta
6	0.8	1.3124838656589403e-05	8.777248263531956e-06	1.4394692213099206e-05	33	12h-19h	Delta
7	0.7777777777777778	3.323140341573041e-05	1.9641990434738493e-05	3.475714017137634e-05	33	19h-1.3d	Delta
8	0.5333333333333333	1.0771632590258746e-05	8.159191853434253e-06	1.2156725118760751e-05	33	1.3d-2d	Delta
9	0.5777777777777777	1.5267881097865385e-05	9.88674051765986e-06	1.6711641584286668e-05	33	2d-3d	Delta
0	0.7111111111111111	8.717390707122483e-06	7.459476017098464e-06	9.330165731886028e-06	33	20min-40min	Theta
1	0.7111111111111111	6.967623106025784e-06	5.021224346636331e-06	7.468548108831364e-06	33	40min-1h	Theta
2	0.8888888888888888	1.9159307744356112e-05	1.0622085984558514e-05	2.1094492457698418e-05	33	1h-3h	Theta
3	0.888888888888889	1.1973041684111983e-05	7.46769675686491e-06	1.3472280783669033e-05	33	3h-6h	Theta
4	0.9111111111111111	6.30844876678067e-06	3.0325704333774347e-06	7.621185269443152e-06	33	6h-9h	Theta
5	0.7777777777777778	3.4341062329450593e-06	1.7686910531515013e-06	3.590551495308822e-06	33	9h-12h	Theta
6	0.8222222222222223	6.145609026086826e-06	3.308569879423357e-06	6.9507517926249494e-06	33	12h-19h	Theta
7	0.48888888888888893	1.0635294855501422e-05	1.0649473902037539e-05	1.0621115808965305e-05	33	19h-1.3d	Theta
8	0.6444444444444444	8.72723722037264e-06	6.065828227145493e-06	8.786063478888863e-06	33	1.3d-2d	Theta
9	0.4666666666666667	6.242452949578625e-06	9.00719734056017e-06	5.97183645234336e-06	33	2d-3d	Theta
0	0.9777777777777777	7.1410373945028485e-06	4.730887933047733e-06	8.543242020504546e-06	33	20min-40min	Alpha
1	0.9111111111111111	6.448466710118907e-06	4.333402938946463e-06	6.906712623637124e-06	33	40min-1h	Alpha
2	1.0	2.014370617459279e-05	7.487373685303425e-06	2.094544260644761e-05	33	1h-3h	Alpha
3	0.9111111111111111	1.4216551188306691e-05	7.586114671131137e-06	1.7616543779443415e-05	33	3h-6h	Alpha
4	0.888888888888889	1.0219306429425125e-05	4.733455260197336e-06	1.390761059092795e-05	33	6h-9h	Alpha
5	0.9111111111111111	3.1153280744204515e-06	1.1275226127399636e-06	4.040094422276456e-06	33	9h-12h	Alpha
6	0.8666666666666667	7.267942688293413e-06	4.250979771483163e-06	7.380958409443097e-06	33	12h-19h	Alpha
7	0.9555555555555556	7.147884001813214e-06	2.7809748850375714e-06	7.995818974756156e-06	33	19h-1.3d	Alpha
8	0.7111111111111111	8.543068059225908e-06	6.520151870626094e-06	8.545367791307159e-06	33	1.3d-2d	Alpha
9	0.3555555555555556	3.7126536931797617e-06	3.7919040687578967e-06	3.6334033176016266e-06	33	2d-3d	Alpha
0	0.7999999999999999	1.0298580002473884e-05	8.831788023727175e-06	1.1856038995260737e-05	33	20min-40min	Beta
1	0.8444444444444444	8.325262333163587e-06	5.031664903709219e-06	9.572612546091848e-06	33	40min-1h	Beta
2	0.8444444444444444	3.314637892845607e-05	1.1997900830120587e-05	4.742139203382837e-05	33	1h-3h	Beta
3	0.8	1.6249949613952535e-05	5.751632822331945e-06	1.6360926206487736e-05	33	3h-6h	Beta
4	0.7777777777777778	8.685357539319935e-06	3.653821703438731e-06	9.990194183876892e-06	33	6h-9h	Beta
5	0.8222222222222222	7.470640502291611e-06	2.40748183405193e-06	7.69700673482273e-06	33	9h-12h	Beta
6	0.8	7.142310600474045e-06	2.746417867479396e-06	8.304197289299933e-06	33	12h-19h	Beta
7	0.6888888888888889	1.1078174431427113e-05	4.692196574957086e-06	1.211350391010808e-05	33	19h-1.3d	Beta
8	0.6	1.6652521096585963e-06	1.5560750939292851e-06	1.7744291253879072e-06	33	1.3d-2d	Beta
9	0.5555555555555556	8.544225085958206e-07	4.4396793942916757e-07	1.2648770777624736e-06	33	2d-3d	Beta
0	0.7333333333333334	2.5244512239055898e-05	1.7955246571168228e-05	2.7076553198482075e-05	33	20min-40min	Gamma
1	0.6666666666666667	1.893291325289309e-05	1.4300052708372804e-05	1.9137172068648412e-05	33	40min-1h	Gamma
2	0.8444444444444444	6.587754447597186e-05	3.3125197454802745e-05	6.952864831493756e-05	33	1h-3h	Gamma
3	0.8222222222222222	6.694335344771131e-05	4.15858843705783e-05	7.204208396908784e-05	33	3h-6h	Gamma
4	0.8666666666666667	4.223665406931919e-05	3.226842537707114e-05	4.902666761038237e-05	33	6h-9h	Gamma
5	0.7333333333333334	2.260482448102166e-05	1.4496241205583855e-05	2.327845110896135e-05	33	9h-12h	Gamma
6	0.8	4.4047995622520124e-05	3.535901111213952e-05	4.640924786691954e-05	33	12h-19h	Gamma
7	0.5777777777777778	6.641282727513521e-05	5.8666455056974365e-05	6.918907139006526e-05	33	19h-1.3d	Gamma
8	0.6888888888888889	9.74441923270794e-05	7.365317980798208e-05	9.994146210210576e-05	33	1.3d-2d	Gamma
9	0.48888888888888893	6.31266297052228e-05	6.276187252558876e-05	6.349138688485683e-05	33	2d-3d	Gamma
0	1.0	2.367526025540585e-05	1.055603413429401e-05	2.4550089923741156e-05	34	20min-40min	Delta
1	1.0	1.4633313337350324e-05	4.06949825052532e-06	1.4665313894872879e-05	34	40min-1h	Delta
2	1.0	8.418671049928267e-05	2.9517926748321305e-05	8.461170656177673e-05	34	1h-3h	Delta
3	1.0	2.9120699267274214e-05	1.3540570323684335e-05	3.1667347340565015e-05	34	3h-6h	Delta
4	0.8571428571428571	1.2616397909247495e-05	3.1949761449822746e-06	1.2930093669487273e-05	34	6h-9h	Delta
5	0.9285714285714286	5.703240878407945e-06	1.8011668105690197e-06	5.983640004776774e-06	34	9h-12h	Delta
6	0.9285714285714286	9.508060198320815e-06	3.523040232576108e-06	9.562765936138674e-06	34	12h-19h	Delta
7	0.7857142857142857	6.115004448959132e-06	1.9737851081428646e-06	6.149684982459514e-06	34	19h-1.3d	Delta
8	0.8571428571428571	9.68754210732484e-07	5.928656008641219e-07	9.992018270857334e-07	34	1.3d-2d	Delta
9	0.4285714285714286	2.2049771971084824e-07	2.532531860445722e-07	1.9805083880489253e-07	34	2d-3d	Delta
0	0.9285714285714286	7.593729629831438e-06	3.4703486530369842e-06	7.887610501153548e-06	34	20min-40min	Theta
1	0.7857142857142857	5.2394323375067655e-06	3.377133752624741e-06	5.850062980955274e-06	34	40min-1h	Theta
2	0.8571428571428571	1.408427490571e-05	7.365746216366011e-06	1.5698907764998083e-05	34	1h-3h	Theta
3	1.0	2.736550828420458e-06	9.931031156086618e-07	3.0240907529972452e-06	34	3h-6h	Theta
4	0.9285714285714286	9.015978727660464e-07	2.750304275637787e-07	9.192724898022e-07	34	6h-9h	Theta
5	0.9285714285714286	3.787646540510437e-07	1.210350591026689e-07	3.7906790535893984e-07	34	9h-12h	Theta
6	1.0	7.923974747832245e-07	1.0721787150446223e-07	7.952009807334898e-07	34	12h-19h	Theta
7	0.9285714285714286	3.255185653033557e-07	4.0565582607575595e-08	3.4327676960708696e-07	34	19h-1.3d	Theta
8	0.4285714285714286	2.9670274268796206e-08	5.4456920797901486e-08	2.7644753023905332e-08	34	1.3d-2d	Theta
9	0.4285714285714286	7.793714311210655e-08	8.279320644628898e-08	6.929182690026845e-08	34	2d-3d	Theta
0	0.8571428571428571	3.657440806702859e-06	2.72107401369085e-06	3.757138398478659e-06	34	20min-40min	Alpha
1	0.5714285714285714	2.022660675158627e-06	1.9842589082645007e-06	2.0240613529888587e-06	34	40min-1h	Alpha
2	0.4285714285714286	8.161102590100376e-06	8.34353033487567e-06	7.84585408365374e-06	34	1h-3h	Alpha
3	0.4285714285714286	4.071015366879057e-06	4.306606974075476e-06	3.6146496784670943e-06	34	3h-6h	Alpha
4	0.2142857142857143	7.68014862268971e-07	2.992741140700126e-06	6.967018525097212e-07	34	6h-9h	Alpha
5	0.2857142857142857	6.001620065339001e-07	9.413289432864271e-07	5.090432098620627e-07	34	9h-12h	Alpha
6	0.5	1.023438120869535e-06	1.023438120869535e-06	9.596292561591142e-07	34	12h-19h	Alpha
7	0.4285714285714286	5.398271195700187e-07	6.163615999350534e-07	5.086211322329073e-07	34	19h-1.3d	Alpha
8	0.7142857142857143	1.056518295686366e-07	3.569884822805076e-08	1.1118825133579924e-07	34	1.3d-2d	Alpha
9	0.5	5.236695086306145e-08	5.236695086306145e-08	4.692953338493211e-08	34	2d-3d	Alpha
0	0.8571428571428571	8.925963625332415e-06	5.705102488241434e-06	1.0130347634348402e-05	34	20min-40min	Beta
1	1.0	5.44429142963211e-06	2.493576491816279e-06	5.900539635874563e-06	34	40min-1h	Beta
2	0.8571428571428571	3.258118693358595e-05	1.753807864876272e-05	3.2862416495532376e-05	34	1h-3h	Beta
3	1.0	1.1372338591631001e-05	5.443960420561291e-06	1.1574824357079189e-05	34	3h-6h	Beta
4	1.0	5.390010367347463e-06	7.380730965345106e-07	5.570141944130624e-06	34	6h-9h	Beta
5	0.9285714285714286	2.218736480800312e-06	3.981521933670598e-07	2.5021962539969923e-06	34	9h-12h	Beta
6	1.0	2.4874092761012423e-06	4.4097060760126664e-07	2.4906029889624536e-06	34	12h-19h	Beta
7	1.0	9.64612703369283e-07	1.873039982162574e-07	9.654793864466027e-07	34	19h-1.3d	Beta
8	1.0	1.364730163041787e-07	3.855750302212253e-08	1.3904928912739117e-07	34	1.3d-2d	Beta
9	0.3571428571428572	6.732470570353384e-08	8.607601004375098e-08	4.916388579023209e-08	34	2d-3d	Beta
0	0.7142857142857143	7.716610001148974e-06	5.484859889523799e-06	8.230637047866547e-06	34	20min-40min	Gamma
1	0.4285714285714286	2.7657760102553722e-06	2.988932783521152e-06	2.6405108903972003e-06	34	40min-1h	Gamma
2	0.5	1.20574509025192e-05	1.20574509025192e-05	1.2129852264851725e-05	34	1h-3h	Gamma
3	0.9285714285714286	3.2704598148447485e-06	9.947982109278677e-07	3.3117952218456897e-06	34	3h-6h	Gamma
4	0.9285714285714286	1.4146955576764795e-06	3.126963251951113e-07	1.535723970337775e-06	34	6h-9h	Gamma
5	1.0	5.026472594132e-07	1.6569721914108457e-08	5.344559448842253e-07	34	9h-12h	Gamma
6	1.0	1.0463737446426523e-06	2.1620046596868526e-07	1.0524077566718585e-06	34	12h-19h	Gamma
7	1.0	3.8186143113636723e-07	7.768999624275283e-08	3.904075768611995e-07	34	19h-1.3d	Gamma
8	1.0	1.7378234924840738e-07	6.978694844212405e-09	1.937360823134769e-07	34	1.3d-2d	Gamma
9	1.0	6.1467116664723e-08	1.252319856878936e-10	6.763064620133565e-08	34	2d-3d	Gamma
0	0.5357142857142857	2.718834618540879e-05	2.720900536844487e-05	2.718834618540879e-05	35	20min-40min	Delta
1	0.4821428571428571	1.8397499427832363e-05	1.9011474236072214e-05	1.8397499427832363e-05	35	40min-1h	Delta
2	0.4821428571428572	7.801869485657565e-05	8.139181549513315e-05	7.801869485657565e-05	35	1h-3h	Delta
3	0.6428571428571428	0.00012152195018869661	0.00011179038588665557	0.000123624617116562	35	3h-6h	Delta
4	0.6428571428571429	7.083449151034036e-05	6.168739892517991e-05	7.083449151034036e-05	35	6h-9h	Delta
5	0.875	3.110549427281656e-05	2.438506974059259e-05	3.4154703379825296e-05	35	9h-12h	Delta
6	0.5357142857142857	2.206658788039564e-05	1.9435391109963968e-05	2.206658788039564e-05	35	12h-19h	Delta
7	0.4464285714285714	3.2318789983734554e-05	3.2318789983734554e-05	3.359010287861869e-05	35	19h-1.3d	Delta
8	0.4821428571428572	6.212199377816361e-06	7.761626299664014e-06	6.212199377816361e-06	35	1.3d-2d	Delta
9	0.375	3.744520146391288e-07	7.814301579206535e-07	3.744520146391288e-07	35	2d-3d	Delta
0	0.8392857142857143	7.008473750468153e-06	4.798388716862974e-06	7.96480785522929e-06	35	20min-40min	Theta
1	0.5892857142857143	8.662793749393191e-06	8.00092740582677e-06	8.695119349815306e-06	35	40min-1h	Theta
2	0.7678571428571429	3.412864929121413e-05	3.123925493408861e-05	3.791143448628671e-05	35	1h-3h	Theta
3	0.75	6.627164981021728e-05	5.829416049462315e-05	7.560404132123912e-05	35	3h-6h	Theta
4	0.7678571428571428	3.0804087222101264e-05	2.8349114059958184e-05	3.49712571440697e-05	35	6h-9h	Theta
5	0.8214285714285714	8.850278410305747e-06	6.886174533848609e-06	9.462570665652708e-06	35	9h-12h	Theta
6	0.7678571428571428	1.951716758827218e-05	1.4241890833140939e-05	2.2029618046021163e-05	35	12h-19h	Theta
7	0.5714285714285714	6.781132417906043e-06	6.007214370067548e-06	7.044526689784641e-06	35	19h-1.3d	Theta
8	0.3571428571428572	2.819602266338419e-06	4.755130745990929e-06	2.5940529810720595e-06	35	1.3d-2d	Theta
9	0.4107142857142857	2.7706803669038257e-07	3.502488030838145e-07	2.5094763161458126e-07	35	2d-3d	Theta
0	0.5714285714285714	2.7209543792044044e-06	2.5249425752805662e-06	2.7209543792044044e-06	35	20min-40min	Alpha
1	0.6607142857142858	1.4080710998234524e-06	1.2279637296111082e-06	1.4080710998234524e-06	35	40min-1h	Alpha
2	0.5178571428571428	3.889192449919517e-06	4.375483532285259e-06	3.889192449919517e-06	35	1h-3h	Alpha
3	0.3928571428571428	1.5952653646979553e-06	1.5952653646979553e-06	1.669014403560665e-06	35	3h-6h	Alpha
4	0.3392857142857143	6.694132279542702e-07	9.515451568358222e-07	5.280175299171544e-07	35	6h-9h	Alpha
5	0.4107142857142857	2.934698752531301e-07	6.006200279273292e-07	2.934698752531301e-07	35	9h-12h	Alpha
6	0.4464285714285714	4.571707411967327e-07	6.265385070505504e-07	4.571707411967327e-07	35	12h-19h	Alpha
7	0.1071428571428572	4.7093172544524065e-07	1.0411293710826727e-06	3.1023737284740707e-07	35	19h-1.3d	Alpha
8	0.375	1.7852422304776096e-07	2.8642718639156164e-07	1.6641215616138413e-07	35	1.3d-2d	Alpha
9	0.4464285714285714	1.4056546399106002e-08	4.329612249569706e-08	1.4056546399106002e-08	35	2d-3d	Alpha
0	0.5714285714285714	5.9710080794299805e-06	5.9395029199547e-06	5.9710080794299805e-06	35	20min-40min	Beta
1	0.625	1.3365403482451636e-05	1.2391519790873657e-05	1.3537990727457832e-05	35	40min-1h	Beta
2	0.6071428571428572	3.7539023411639415e-05	3.4676041062967416e-05	3.81469346563705e-05	35	1h-3h	Beta
3	0.6785714285714286	5.175959825359334e-05	4.84736482458121e-05	5.420772732370354e-05	35	3h-6h	Beta
4	0.7678571428571429	2.7782461375844074e-05	2.208631991966258e-05	3.044452213797281e-05	35	6h-9h	Beta
5	0.8392857142857143	1.0650489754925611e-05	7.753971033393728e-06	1.1104456374095518e-05	35	9h-12h	Beta
6	0.6785714285714286	1.2780857235621133e-05	1.0462925888653949e-05	1.350150075879187e-05	35	12h-19h	Beta
7	0.5	8.600104799932606e-06	8.777236142219108e-06	8.185500988853428e-06	35	19h-1.3d	Beta
8	0.5178571428571429	2.3279969109829652e-06	2.3194975468880223e-06	2.3279969109829652e-06	35	1.3d-2d	Beta
9	0.5178571428571428	1.8679061329734215e-07	1.784743763737744e-07	1.8679061329734215e-07	35	2d-3d	Beta
0	0.7678571428571428	1.3533019161514913e-05	1.2181792194515386e-05	1.4956219989530916e-05	35	20min-40min	Gamma
1	0.6428571428571429	7.678457599200524e-06	7.517265783340756e-06	8.269918368990875e-06	35	40min-1h	Gamma
2	0.8214285714285714	5.990710755699476e-05	4.660353257081475e-05	6.0417744595504274e-05	35	1h-3h	Gamma
3	0.8571428571428572	0.00014742594976014262	0.00011509899674058314	0.00015770587118911137	35	3h-6h	Gamma
4	0.8035714285714286	6.985178307361694e-05	5.7886529968399875e-05	7.485262278117607e-05	35	6h-9h	Gamma
5	0.7678571428571428	2.652798628888755e-05	2.2738404158676573e-05	2.8287565590920468e-05	35	9h-12h	Gamma
6	0.8214285714285714	3.916099511923118e-05	2.013935511625353e-05	4.220242304200896e-05	35	12h-19h	Gamma
7	0.6964285714285714	2.5274929818406903e-05	2.0427400967698927e-05	2.5532219997408534e-05	35	19h-1.3d	Gamma
8	0.5892857142857143	5.968253815489669e-06	5.608857527216129e-06	5.968253815489669e-06	35	1.3d-2d	Gamma
9	0.5714285714285714	5.359107353660623e-07	4.5359503210222784e-07	5.359107353660623e-07	35	2d-3d	Gamma
0	0.45999999999999996	3.092421843052471e-05	3.092421843052471e-05	3.0145070353821683e-05	36	20min-40min	Delta
1	0.62	2.1909770424876683e-05	1.809716045736163e-05	2.1932117461483234e-05	36	40min-1h	Delta
2	0.74	0.00010380761671784767	4.7570228510586653e-05	0.00010520153029699918	36	1h-3h	Delta
3	0.6799999999999999	6.957757683259975e-05	5.817531768483642e-05	7.582078694338046e-05	36	3h-6h	Delta
4	0.54	3.26582101052744e-05	3.171697840010494e-05	3.3504862591372784e-05	36	6h-9h	Delta
5	0.6000000000000001	3.370434697619152e-05	3.370434697619152e-05	3.149504237380639e-05	36	9h-12h	Delta
6	0.78	3.5164802123060434e-05	2.8838990486554145e-05	3.540826988444235e-05	36	12h-19h	Delta
7	0.78	6.326547391276421e-05	5.92511369153402e-05	7.734968492843674e-05	36	19h-1.3d	Delta
8	0.6200000000000001	4.1798137225522946e-05	3.813657221121557e-05	4.187146290892608e-05	36	1.3d-2d	Delta
9	0.6	1.3131987257337427e-05	1.1128252871573708e-05	1.5637521221077488e-05	36	2d-3d	Delta
0	0.45999999999999996	6.353411982110178e-06	6.353411982110178e-06	5.940543860012348e-06	36	20min-40min	Theta
1	0.45999999999999996	3.6013388152626133e-06	3.6013388152626133e-06	3.815447033026363e-06	36	40min-1h	Theta
2	0.42000000000000004	1.1222991701748002e-05	1.2307318837248027e-05	1.0555499612683545e-05	36	1h-3h	Theta
3	0.6799999999999999	1.892700060164522e-05	1.7127570719376005e-05	1.9441918938905478e-05	36	3h-6h	Theta
4	0.52	1.3446029816121316e-05	1.4027469429795525e-05	1.3048785481160439e-05	36	6h-9h	Theta
5	0.74	6.083682902288416e-06	4.958792756924121e-06	7.059535429447166e-06	36	9h-12h	Theta
6	0.6	1.1545381166777603e-05	9.408554072364994e-06	1.1777902500058252e-05	36	12h-19h	Theta
7	0.5	1.32719579082594e-05	1.32719579082594e-05	1.484826720184737e-05	36	19h-1.3d	Theta
8	0.72	7.903886408810442e-06	6.33285036717531e-06	9.213002048134187e-06	36	1.3d-2d	Theta
9	0.58	7.0813572650293785e-06	4.728353892362798e-06	7.834928848530368e-06	36	2d-3d	Theta
0	0.28	5.580204960981636e-06	9.151852617218844e-06	4.9207261910723e-06	36	20min-40min	Alpha
1	0.33999999999999997	3.3728252799331152e-06	4.512889672935125e-06	3.099031789544802e-06	36	40min-1h	Alpha
2	0.6399999999999999	9.669287953302365e-06	7.984776987688738e-06	9.807322159306804e-06	36	1h-3h	Alpha
3	0.9	7.0020969227860626e-06	5.398769547384561e-06	8.848638573189089e-06	36	3h-6h	Alpha
4	0.84	4.561714294766548e-06	3.7627649921891038e-06	4.9959009847189904e-06	36	6h-9h	Alpha
5	0.54	2.3869155269376453e-06	2.3434935199600674e-06	2.6261045744348557e-06	36	9h-12h	Alpha
6	0.6799999999999999	4.610374394750347e-06	3.5498291453941478e-06	5.317877962317175e-06	36	12h-19h	Alpha
7	0.52	5.5928878415002065e-06	6.6078558686608164e-06	4.862041085620255e-06	36	19h-1.3d	Alpha
8	0.36	3.253537766015921e-06	5.852669181073643e-06	3.120744733615309e-06	36	1.3d-2d	Alpha
9	0.33999999999999997	2.079906123506825e-06	3.7145602573623536e-06	1.8083317233096042e-06	36	2d-3d	Alpha
0	0.32000000000000006	1.1043827536813957e-05	1.1805133027375683e-05	9.084772460843501e-06	36	20min-40min	Beta
1	0.52	8.575207281041662e-06	8.575207281041662e-06	7.840648680313948e-06	36	40min-1h	Beta
2	0.64	2.634755949210418e-05	1.827191525473161e-05	3.069814348932046e-05	36	1h-3h	Beta
3	0.5599999999999999	1.8852997174176753e-05	1.7942771208244274e-05	2.4967809578500043e-05	36	3h-6h	Beta
4	0.38	1.2071497300692471e-05	1.2147340140550602e-05	1.0761847334410164e-05	36	6h-9h	Beta
5	0.62	1.0224092743720504e-05	9.836284854477593e-06	1.1867452834570128e-05	36	9h-12h	Beta
6	0.62	9.564972335345864e-06	8.197179257346149e-06	1.181851645232113e-05	36	12h-19h	Beta
7	0.74	1.4031145732148715e-05	9.761327685034616e-06	1.535439639892965e-05	36	19h-1.3d	Beta
8	0.64	1.3570254201943527e-05	7.497587224230667e-06	1.427193658799059e-05	36	1.3d-2d	Beta
9	0.72	3.5439653351767288e-06	2.7185872167300106e-06	5.180423457264112e-06	36	2d-3d	Beta
0	0.36	8.201149420893183e-06	8.432136208433858e-06	7.203962555664675e-06	36	20min-40min	Gamma
1	0.5599999999999999	4.36289058240519e-06	3.798486121650505e-06	4.579827603130375e-06	36	40min-1h	Gamma
2	0.8	1.6447131198199976e-05	1.0692949515646903e-05	1.7286718697361068e-05	36	1h-3h	Gamma
3	0.74	4.1693578701238184e-05	3.6403508737422066e-05	4.781707880648493e-05	36	3h-6h	Gamma
4	0.6399999999999999	3.933399132405328e-05	3.7053848637266273e-05	4.191986162658866e-05	36	6h-9h	Gamma
5	0.58	1.938544924597739e-05	1.938544924597739e-05	2.075205215695436e-05	36	9h-12h	Gamma
6	0.62	2.4141921167205507e-05	2.3815658324146032e-05	2.564787917648403e-05	36	12h-19h	Gamma
7	0.6599999999999999	3.053643767428477e-05	2.5996345413509017e-05	3.6651715715397754e-05	36	19h-1.3d	Gamma
8	0.56	3.16450971129749e-05	3.16450971129749e-05	3.0098937534993435e-05	36	1.3d-2d	Gamma
9	0.43999999999999995	4.224217012275579e-05	4.382021686541763e-05	3.532956408819781e-05	36	2d-3d	Gamma
0	0.6388888888888888	1.6387352415375125e-05	1.5596317498750108e-05	1.8392393494667442e-05	37	20min-40min	Delta
1	0.6111111111111112	1.0572324444075084e-05	9.828713598300003e-06	1.0572324444075084e-05	37	40min-1h	Delta
2	0.6805555555555556	3.735345503177302e-05	3.43841764930686e-05	4.576570377788095e-05	37	1h-3h	Delta
3	0.7638888888888888	2.17762767458788e-05	1.889819589820997e-05	2.4509570691050445e-05	37	3h-6h	Delta
4	0.75	2.785557808880542e-05	2.1690224625773654e-05	2.852968177765166e-05	37	6h-9h	Delta
5	0.5972222222222222	9.282057481321915e-06	8.229890487576556e-06	9.817004194190945e-06	37	9h-12h	Delta
6	0.7361111111111112	2.2785057760867757e-05	1.9979856837873473e-05	2.3437311473452668e-05	37	12h-19h	Delta
7	0.6944444444444444	0.00012714775394390306	0.00010187967003483985	0.00012895825834335602	37	19h-1.3d	Delta
8	0.625	4.567360797534793e-05	4.255754842661684e-05	4.643427946263929e-05	37	1.3d-2d	Delta
9	0.6805555555555556	3.3366413827461264e-05	2.999744287995468e-05	3.39067155848242e-05	37	2d-3d	Delta
0	0.5138888888888888	7.093536739109821e-06	4.9693544750631475e-06	7.787711565546545e-06	37	20min-40min	Theta
1	0.5138888888888888	4.2109995238504355e-06	3.1868088322886993e-06	4.7277658353227286e-06	37	40min-1h	Theta
2	0.5138888888888888	1.08353904660956e-05	9.697592522339589e-06	1.1455700082067321e-05	37	1h-3h	Theta
3	0.5555555555555556	6.233150764397761e-06	5.220798742104062e-06	7.056508990820261e-06	37	3h-6h	Theta
4	0.7222222222222222	1.0032429895499463e-05	8.14951650716332e-06	1.0687076768102491e-05	37	6h-9h	Theta
5	0.7916666666666667	2.134405667203191e-06	1.765779771084098e-06	2.2370424052014006e-06	37	9h-12h	Theta
6	0.9305555555555556	8.776902017997681e-06	6.909690433405858e-06	1.1009006353251244e-05	37	12h-19h	Theta
7	0.7222222222222222	4.7948092979882686e-05	4.319508313164482e-05	5.047594594980192e-05	37	19h-1.3d	Theta
8	0.7222222222222222	2.6197904261591556e-05	2.208767120042359e-05	2.891711636932836e-05	37	1.3d-2d	Theta
9	0.7777777777777778	1.4363374808637389e-05	1.1846466487162097e-05	1.580156868299759e-05	37	2d-3d	Theta
0	0.6111111111111112	2.80139183645902e-06	2.4212973415950707e-06	3.0950444947752874e-06	37	20min-40min	Alpha
1	0.5972222222222223	1.567722165116878e-06	1.358842246595904e-06	1.6962859125209684e-06	37	40min-1h	Alpha
2	0.5972222222222223	4.501065750024048e-06	4.00202585296076e-06	4.78484592029066e-06	37	1h-3h	Alpha
3	0.6805555555555556	2.576576849271116e-06	1.809115300972746e-06	2.6424360504223683e-06	37	3h-6h	Alpha
4	0.5555555555555556	1.599823816249729e-06	1.5856838444740487e-06	1.599823816249729e-06	37	6h-9h	Alpha
5	0.6388888888888888	3.5382496688316964e-07	3.26492258482825e-07	4.053633655829709e-07	37	9h-12h	Alpha
6	0.6666666666666667	1.2076626665432028e-06	7.931831413535488e-07	1.3272654090734712e-06	37	12h-19h	Alpha
7	0.6805555555555556	2.8035099336749733e-06	1.5612599328740644e-06	3.372675993727544e-06	37	19h-1.3d	Alpha
8	0.625	1.1261901177691802e-06	6.60455362184343e-07	1.1888588935719205e-06	37	1.3d-2d	Alpha
9	0.6666666666666667	3.707148696255846e-07	3.389650510915951e-07	4.934258038456531e-07	37	2d-3d	Alpha
0	0.625	5.6254812726227916e-06	5.097114400203376e-06	5.824549393489283e-06	37	20min-40min	Beta
1	0.5972222222222222	3.5076964998089296e-06	2.9519854929442484e-06	3.78340686588808e-06	37	40min-1h	Beta
2	0.5972222222222222	9.03488222984392e-06	7.871439991813176e-06	1.0022673769269032e-05	37	1h-3h	Beta
3	0.6111111111111112	5.408019291688307e-06	5.218878819582747e-06	5.408019291688307e-06	37	3h-6h	Beta
4	0.625	7.117664055415812e-06	6.458175574315381e-06	7.374731162825125e-06	37	6h-9h	Beta
5	0.5972222222222222	1.4143367575436782e-06	1.0803717360190695e-06	1.4745263274232744e-06	37	9h-12h	Beta
6	0.7083333333333333	6.2800356914145904e-06	5.951199157400864e-06	6.559402757829482e-06	37	12h-19h	Beta
7	0.6388888888888888	3.520055382150491e-05	3.4060224150700967e-05	3.5560314861589904e-05	37	19h-1.3d	Beta
8	0.763888888888889	1.2583015635776846e-05	1.1493700735542755e-05	1.4325587144318146e-05	37	1.3d-2d	Beta
9	0.8333333333333334	8.699925868229428e-06	8.261714416151198e-06	1.0265300936127645e-05	37	2d-3d	Beta
0	0.6111111111111112	1.4973105850627024e-05	1.4714292318214419e-05	1.5364918568484003e-05	37	20min-40min	Gamma
1	0.4722222222222222	8.35353035807469e-06	8.512770375381731e-06	8.301117614439537e-06	37	40min-1h	Gamma
2	0.7777777777777778	2.3094414364364055e-05	2.0985678535473868e-05	2.4647602413184233e-05	37	1h-3h	Gamma
3	0.7916666666666667	1.829104909877034e-05	1.5490486060490843e-05	2.029700163009573e-05	37	3h-6h	Gamma
4	0.7916666666666667	2.2989373701369877e-05	2.0173014747394832e-05	2.6069338966945435e-05	37	6h-9h	Gamma
5	0.7083333333333333	9.562421161872881e-06	8.753575139649557e-06	1.0270477777698716e-05	37	9h-12h	Gamma
6	0.8611111111111112	1.9421943195834257e-05	1.662962257413981e-05	2.1532376296423752e-05	37	12h-19h	Gamma
7	0.763888888888889	0.0001183900588957896	0.00010041396309031728	0.00012171237548299263	37	19h-1.3d	Gamma
8	0.6944444444444444	5.8301711364545364e-05	4.9439571587155224e-05	5.970814522352623e-05	37	1.3d-2d	Gamma
9	0.75	3.739492429966848e-05	3.1105065098766866e-05	3.990305149173603e-05	37	2d-3d	Gamma
0	0.696969696969697	1.4263376983609226e-05	8.315751809972508e-06	1.4263457016287375e-05	38	20min-40min	Delta
1	0.6818181818181819	1.0729190923587617e-05	7.782503576350166e-06	1.0750930367743682e-05	38	40min-1h	Delta
2	0.7272727272727273	6.43109305327812e-05	3.423784833754926e-05	6.698524931928867e-05	38	1h-3h	Delta
3	0.6666666666666667	3.219288082133437e-05	2.0655800849245377e-05	3.2199306973430834e-05	38	3h-6h	Delta
4	0.5303030303030303	2.9361722746490842e-05	2.9032255368310735e-05	3.190625822383605e-05	38	6h-9h	Delta
5	0.5151515151515151	2.4271594464601807e-05	2.3949509531901044e-05	2.5276126457338158e-05	38	9h-12h	Delta
6	0.6060606060606061	6.877296557463704e-05	6.209853160336506e-05	6.892983104854039e-05	38	12h-19h	Delta
7	0.36363636363636365	6.409803799563817e-05	8.688198527441763e-05	6.309891044041107e-05	38	19h-1.3d	Delta
8	0.36363636363636365	9.473271278058918e-05	0.00010439400898879634	9.416532153464958e-05	38	1.3d-2d	Delta
9	0.3333333333333335	0.00014814451850960947	0.00018128809722256522	0.0001434056577330258	38	2d-3d	Delta
0	0.31818181818181823	5.026962239382033e-06	7.602221556839318e-06	4.950175132560529e-06	38	20min-40min	Theta
1	0.2727272727272727	3.788844313034173e-06	5.474381805419175e-06	3.774690661568102e-06	38	40min-1h	Theta
2	0.5	1.474373588092462e-05	1.4721711340260289e-05	1.4908162349753961e-05	38	1h-3h	Theta
3	0.28787878787878796	6.3290986497621126e-06	1.3546379975914049e-05	6.050087821758835e-06	38	3h-6h	Theta
4	0.3939393939393939	6.703544807180089e-06	9.072249161671076e-06	6.528734485493356e-06	38	6h-9h	Theta
5	0.33333333333333337	4.960004413576079e-06	7.342953499675219e-06	4.891557983192097e-06	38	9h-12h	Theta
6	0.2727272727272728	1.4690080138155072e-05	2.2945340867260302e-05	1.4178278508244069e-05	38	12h-19h	Theta
7	0.24242424242424243	2.317170751547411e-05	3.7871388999525066e-05	2.258425917514196e-05	38	19h-1.3d	Theta
8	0.13636363636363635	3.1746327053585214e-05	5.589002284337354e-05	2.8171401503260352e-05	38	1.3d-2d	Theta
9	0.24242424242424254	4.394278885930518e-05	6.031603575712876e-05	4.321119779984317e-05	38	2d-3d	Theta
0	0.5757575757575758	5.6422414658066455e-06	4.791891253525008e-06	6.011462592055423e-06	38	20min-40min	Alpha
1	0.6212121212121213	4.362047879029695e-06	3.704338243163938e-06	4.594905648298102e-06	38	40min-1h	Alpha
2	0.5303030303030303	1.3397397273899217e-05	8.90619411712036e-06	1.4012215393086753e-05	38	1h-3h	Alpha
3	0.33333333333333337	5.114200415810961e-06	5.792909623097399e-06	4.809926333829526e-06	38	3h-6h	Alpha
4	0.1515151515151516	4.920105915383164e-06	7.318750433113878e-06	3.7779918259244564e-06	38	6h-9h	Alpha
5	0.21212121212121215	1.9019064607928155e-06	3.6622044740849203e-06	1.808342625676603e-06	38	9h-12h	Alpha
6	0.303030303030303	6.596546883046482e-06	9.715010806107104e-06	4.596033505745465e-06	38	12h-19h	Alpha
7	0.16666666666666663	2.015354772267927e-05	3.991885155374825e-05	1.5747139654346335e-05	38	19h-1.3d	Alpha
8	0.1515151515151515	5.931396610636595e-06	1.6894657670002717e-05	4.512025776911008e-06	38	1.3d-2d	Alpha
9	0.12121212121212133	4.966313354807053e-06	2.0548046652564953e-05	4.596434667873182e-06	38	2d-3d	Alpha
0	0.8030303030303031	7.91714409859764e-06	2.7040746666223904e-06	9.015484643112941e-06	38	20min-40min	Beta
1	0.7575757575757576	5.351396721609482e-06	2.0968789617653853e-06	6.084790600652602e-06	38	40min-1h	Beta
2	0.9090909090909091	4.030910822017899e-05	7.439354875648731e-06	4.520054236746129e-05	38	1h-3h	Beta
3	0.9090909090909091	1.5333783467444926e-05	5.400201450827984e-06	1.6264590963260456e-05	38	3h-6h	Beta
4	0.9242424242424243	1.1160042133522999e-05	4.1929088824551345e-06	1.256693143468484e-05	38	6h-9h	Beta
5	0.9090909090909091	9.97071591142373e-06	4.453326067221348e-06	1.0709529575019796e-05	38	9h-12h	Beta
6	0.8181818181818182	2.4053387261115243e-05	1.3948333458192353e-05	2.5127062526396372e-05	38	12h-19h	Beta
7	0.8333333333333334	3.9430776932142516e-05	2.0752683646011028e-05	4.430058863921707e-05	38	19h-1.3d	Beta
8	0.43939393939393945	1.4875500061765466e-05	1.4733955912588015e-05	1.4999052535435695e-05	38	1.3d-2d	Beta
9	0.16666666666666674	8.712623303181172e-06	1.854994142681817e-05	8.272318574728177e-06	38	2d-3d	Beta
0	0.36363636363636365	7.855314920529853e-06	7.855314920529853e-06	8.094380764983756e-06	38	20min-40min	Gamma
1	0.40909090909090906	6.055350022790411e-06	6.212601054902206e-06	5.995988729999461e-06	38	40min-1h	Gamma
2	0.6363636363636365	3.059302502286512e-05	2.284253260148274e-05	3.136433601996387e-05	38	1h-3h	Gamma
3	0.5606060606060607	2.1775946837090453e-05	1.9432111809732767e-05	2.275989736154546e-05	38	3h-6h	Gamma
4	0.7575757575757576	2.6221560986406486e-05	1.975958380197774e-05	2.6654660982844653e-05	38	6h-9h	Gamma
5	0.8181818181818182	2.5174696778463953e-05	1.8324130677686916e-05	2.6751574581811602e-05	38	9h-12h	Gamma
6	0.7575757575757576	6.401082149380226e-05	5.7142959504036e-05	6.658069459756453e-05	38	12h-19h	Gamma
7	0.5757575757575758	8.49317295066421e-05	7.662468096406021e-05	8.659553699108126e-05	38	19h-1.3d	Gamma
8	0.7727272727272727	0.00013760269817522666	0.00011401552090371365	0.0001428126990632737	38	1.3d-2d	Gamma
9	0.7727272727272727	0.0001913150047977044	0.0001666176644824682	0.00020250791242022996	38	2d-3d	Gamma
