# Supplementary material for: Diminished circadian and ultradian rhythms of human brain activity in pathological tissue in vivo
Source: Nat Commun. 2024 Oct 2;15:8527. doi: 10.1038/s41467-024-52769-6 (PMC11447262; doi:10.1038/s41467-024-52769-6)
Supplement: Supplementary file 4 — Source Data [file 41467_2024_52769_MOESM4_ESM.zip › SourceData/figureS3.csv]

	Delta	Theta	Alpha	Beta	Gamma
1-3h	0.19	0.1	0.11	0.26	0.08
3-6h	0.15	0.12	0.22	0.16	0.15
6-9h	0.03	0.01	0.26	0.05	0.19
9-12h	-0.14	0.04	0.18	0.06	0.18
12-19h	-0.09	0.01	0.25	-0.01	0.1
19-31h	-0.11	-0.01	0.16	0.09	0.04
