# Supplementary material for: Diminished circadian and ultradian rhythms of human brain activity in pathological tissue in vivo
Source: Nat Commun. 2024 Oct 2;15:8527. doi: 10.1038/s41467-024-52769-6 (PMC11447262; doi:10.1038/s41467-024-52769-6)
Supplement: Supplementary file 4 — Source Data [file 41467_2024_52769_MOESM4_ESM.zip › SourceData/tableS2.2.txt]

\begin{tabular}{llllll}
\toprule
Delta & Theta & Alpha & Beta & Gamma & Rhythm \\
\midrule
[0.71, 82%] & [0.64, 74%] & [0.72, 87%] & [0.7, 84%] & [0.71, 74%] & 1h-3h \\
[0.68, 71%] & [0.65, 63%] & [0.68, 82%] & [0.69, 79%] & [0.57, 63%] & 3h-6h \\
[0.69, 76%] & [0.68, 66%] & [0.67, 76%] & [0.75, 71%] & [0.64, 71%] & 6h-9h \\
[0.66, 76%] & [0.64, 63%] & [0.62, 61%] & [0.67, 68%] & [0.62, 74%] & 9h-12h \\
[0.61, 74%] & [0.53, 53%] & [0.61, 55%] & [0.64, 68%] & [0.56, 61%] & 12h-19h \\
[0.6, 71%] & [0.55, 58%] & [0.59, 68%] & [0.67, 71%] & [0.61, 76%] & 19h-1.3d \\
\bottomrule
\end{tabular}
