# Supplementary material for: Diminished circadian and ultradian rhythms of human brain activity in pathological tissue in vivo
Source: Nat Commun. 2024 Oct 2;15:8527. doi: 10.1038/s41467-024-52769-6 (PMC11447262; doi:10.1038/s41467-024-52769-6)
Supplement: Supplementary file 4 — Source Data [file 41467_2024_52769_MOESM4_ESM.zip › SourceData/figure3btableS23source.csv]

	band	fluct	coef	pvalue	lower95CI	higher95CI
0	Delta	1h-3h	-0.30069886760979336	1.2043051039506191e-08	-0.39689165420494676	-0.20450608101463996
1	Delta	3h-6h	-0.2571706320304754	9.066791250290131e-06	-0.36080360659679384	-0.15353765746415698
2	Delta	6h-9h	-0.17046343670514885	0.0007348907283544191	-0.25791228791993315	-0.08301458549036456
3	Delta	9h-12h	-0.22056020642782476	8.319750555002767e-05	-0.3195478435857708	-0.12157256926987867
4	Delta	12h-19h	-0.19326114133781666	0.0014447131641431186	-0.297438418280132	-0.08908386439550131
5	Delta	19h-1.3d	-0.1848148065569447	0.005004863422968542	-0.295615121735225	-0.07401449137866443
6	Theta	1h-3h	-0.2735942798723366	8.279433187048475e-05	-0.3963346634278876	-0.15085389631678559
7	Theta	3h-6h	-0.18118096540713896	0.0009237066143978132	-0.2756343500815034	-0.08672758073277452
8	Theta	6h-9h	-0.17326788364380225	0.002192203582250739	-0.26982804382787945	-0.07670772345972504
9	Theta	9h-12h	-0.17057778742069035	0.010301374137813485	-0.2806764812970589	-0.06047909354432181
10	Theta	12h-19h	-0.17294240253450988	0.0045974298593162485	-0.27579425848625655	-0.07009054658276319
11	Theta	19h-1.3d	-0.129163125494338	0.06723586269340893	-0.23786397999773823	-0.02046227099093778
12	Alpha	1h-3h	-0.2621570470976117	0.0013107467887377112	-0.40248428731239283	-0.12182980688283052
13	Alpha	3h-6h	-0.25697310817156493	0.00043574319281189817	-0.38419263797607994	-0.12975357836704993
14	Alpha	6h-9h	-0.19601831750265292	0.00381799180220321	-0.31062391921289473	-0.08141271579241109
15	Alpha	9h-12h	-0.18776969766008672	0.03736259833391598	-0.33095663988896407	-0.04458275543120935
16	Alpha	12h-19h	-0.19141847076585802	0.018394566596942642	-0.32372613809963635	-0.05911080343207972
17	Alpha	19h-1.3d	-0.10170756583357987	0.34420990642022314	-0.23809588247743602	0.03468075081027627
18	Beta	1h-3h	-0.32135842415412025	2.273558992991868e-06	-0.4436944800511307	-0.19902236825710978
19	Beta	3h-6h	-0.24088654083693628	0.00010257431875472178	-0.3502457428515187	-0.13152733882235385
20	Beta	6h-9h	-0.15340330516999576	0.010610846874789314	-0.2527598075930051	-0.05404680274698641
21	Beta	9h-12h	-0.22286868933688828	0.0001773278494893738	-0.3272428019352349	-0.11849457673854165
22	Beta	12h-19h	-0.19416722384835233	0.0006892083563164717	-0.2933177875261288	-0.09501666017057589
23	Beta	19h-1.3d	-0.23593799042356212	0.00030228513442808315	-0.35005819110178854	-0.12181778974533568
24	Gamma	1h-3h	-0.18088697421205027	9.860907498680553e-06	-0.25403750157088795	-0.10773644685321258
25	Gamma	3h-6h	-0.15582830595167577	0.0017476085340612062	-0.24109137492308252	-0.07056523698026901
26	Gamma	6h-9h	-0.18624684373564568	3.0434935116351246e-05	-0.26561828362591655	-0.10687540384537478
27	Gamma	9h-12h	-0.19803822802104207	2.1146230307273653e-05	-0.280968860090245	-0.11510759595183911
28	Gamma	12h-19h	-0.20478510233388222	4.989839903356828e-05	-0.29424039915791017	-0.11532980550985429
29	Gamma	19h-1.3d	-0.2158833450986368	0.00016643940234275866	-0.3165988369983646	-0.115167853198909
