# Supplementary material for: Diminished circadian and ultradian rhythms of human brain activity in pathological tissue in vivo
Source: Nat Commun. 2024 Oct 2;15:8527. doi: 10.1038/s41467-024-52769-6 (PMC11447262; doi:10.1038/s41467-024-52769-6)
Supplement: Supplementary file 4 — Source Data [file 41467_2024_52769_MOESM4_ESM.zip › SourceData/tableS2.3.txt]

\begin{tabular}{llllllll}
\toprule
band & fluct & coef & SE & z & pvalue & lower95CI & higher95CI \\
\midrule
Delta & 1h-3h       & -0.301 & 0.049 & -6.127 & 0.0 & -0.397 & -0.205 \\
Delta & 3h-6h       & -0.257 & 0.053 & -4.864 & 0.0 & -0.361 & -0.154 \\
Delta & 6h-9h       & -0.17 & 0.045 & -3.821 & 0.001 & -0.258 & -0.083 \\
Delta & 9h-12h      & -0.221 & 0.051 & -4.367 & 0.0 & -0.32 & -0.122 \\
Delta & 12h-19h     & -0.193 & 0.053 & -3.636 & 0.001 & -0.297 & -0.089 \\
Delta & 19h-1.3d    & -0.185 & 0.057 & -3.269 & 0.005 & -0.296 & -0.074 \\
Theta & 1h-3h       & -0.274 & 0.063 & -4.369 & 0.0 & -0.396 & -0.151 \\
Theta & 3h-6h       & -0.181 & 0.048 & -3.76 & 0.001 & -0.276 & -0.087 \\
Theta & 6h-9h       & -0.173 & 0.049 & -3.517 & 0.002 & -0.27 & -0.077 \\
Theta & 9h-12h      & -0.171 & 0.056 & -3.037 & 0.01 & -0.281 & -0.06 \\
Theta & 12h-19h     & -0.173 & 0.052 & -3.296 & 0.005 & -0.276 & -0.07 \\
Theta & 19h-1.3d    & -0.129 & 0.055 & -2.329 & 0.067 & -0.238 & -0.02 \\
Alpha & 1h-3h       & -0.262 & 0.072 & -3.662 & 0.001 & -0.402 & -0.122 \\
Alpha & 3h-6h       & -0.257 & 0.065 & -3.959 & 0.0 & -0.384 & -0.13 \\
Alpha & 6h-9h       & -0.196 & 0.058 & -3.352 & 0.004 & -0.311 & -0.081 \\
Alpha & 9h-12h      & -0.188 & 0.073 & -2.57 & 0.037 & -0.331 & -0.045 \\
Alpha & 12h-19h     & -0.191 & 0.068 & -2.836 & 0.018 & -0.324 & -0.059 \\
Alpha & 19h-1.3d    & -0.102 & 0.07 & -1.462 & 0.344 & -0.238 & 0.035 \\
Beta & 1h-3h       & -0.321 & 0.062 & -5.149 & 0.0 & -0.444 & -0.199 \\
Beta & 3h-6h       & -0.241 & 0.056 & -4.317 & 0.0 & -0.35 & -0.132 \\
Beta & 6h-9h       & -0.153 & 0.051 & -3.026 & 0.011 & -0.253 & -0.054 \\
Beta & 9h-12h      & -0.223 & 0.053 & -4.185 & 0.0 & -0.327 & -0.118 \\
Beta & 12h-19h     & -0.194 & 0.051 & -3.838 & 0.001 & -0.293 & -0.095 \\
Beta & 19h-1.3d    & -0.236 & 0.058 & -4.052 & 0.0 & -0.35 & -0.122 \\
Gamma & 1h-3h       & -0.181 & 0.037 & -4.847 & 0.0 & -0.254 & -0.108 \\
Gamma & 3h-6h       & -0.156 & 0.044 & -3.582 & 0.002 & -0.241 & -0.071 \\
Gamma & 6h-9h       & -0.186 & 0.04 & -4.599 & 0.0 & -0.266 & -0.107 \\
Gamma & 9h-12h      & -0.198 & 0.042 & -4.68 & 0.0 & -0.281 & -0.115 \\
Gamma & 12h-19h     & -0.205 & 0.046 & -4.487 & 0.0 & -0.294 & -0.115 \\
Gamma & 19h-1.3d    & -0.216 & 0.051 & -4.201 & 0.0 & -0.317 & -0.115 \\
\bottomrule
\end{tabular}
