# Supplementary material for: Diminished circadian and ultradian rhythms of human brain activity in pathological tissue in vivo
Source: Nat Commun. 2024 Oct 2;15:8527. doi: 10.1038/s41467-024-52769-6 (PMC11447262; doi:10.1038/s41467-024-52769-6)
Supplement: Supplementary file 4 — Source Data [file 41467_2024_52769_MOESM4_ESM.zip › SourceData/figure1a.csv]

-5.455397220491899762e-03 -5.419571577266952753e-03 -5.383713904836126204e-03 -5.347824413677514273e-03 -5.311903314545525674e-03 -5.275950818471096190e-03 -5.239967136761818772e-03 -5.203952481001022402e-03 -5.167907063047169278e-03 -5.131831095034570384e-03 -5.095724789374372551e-03 -5.059588358754123910e-03 -5.023422016136720042e-03 -4.987225974760835928e-03 -4.951000448140251142e-03 -4.914745…
-8.290873241534416418e-03 -8.236845794542591026e-03 -8.182769203959036619e-03 -8.128643784811965048e-03 -8.074469852543614615e-03 -8.020247723009578736e-03 -7.965977712477888273e-03 -7.911660137627481507e-03 -7.857295315547303816e-03 -7.802883563735788994e-03 -7.748425200100432508e-03 -7.693920542957421137e-03 -7.639369911031260001e-03 -7.584773623454972059e-03 -7.530131999768281854e-03 -7.475445…
-5.717077498623889670e-03 -5.682074302324523554e-03 -5.647038616274614731e-03 -5.611970643482261378e-03 -5.576870587222729908e-03 -5.541738651039094209e-03 -5.506575038742543560e-03 -5.471379954411336594e-03 -5.436153602390244449e-03 -5.400896187291250733e-03 -5.365607913994355563e-03 -5.330288987647306687e-03 -5.294939613664995798e-03 -5.259559997730294673e-03 -5.224150345793486180e-03 -5.188710…
-8.512124138867524503e-03 -8.465391719478486399e-03 -8.418611278150460453e-03 -8.371783084159672983e-03 -8.324907407170546725e-03 -8.277984517236231660e-03 -8.231014684798958897e-03 -8.183998180688815960e-03 -8.136935276122581051e-03 -8.089826242704305920e-03 -8.042671352426509351e-03 -7.995470877669417359e-03 -7.948225091199110498e-03 -7.900934266167548153e-03 -7.853598676111912813e-03 -7.806218…
-9.237308628381016989e-03 -9.184565567325560231e-03 -9.131769781399824704e-03 -9.078921574743395451e-03 -9.026021251921700905e-03 -8.973069117926241872e-03 -8.920065478174320911e-03 -8.867010638507241693e-03 -8.813904905188931632e-03 -8.760748584905445752e-03 -8.707541984764817500e-03 -8.654285412296812419e-03 -8.600979175452619363e-03 -8.547623582604975401e-03 -8.494218942546262821e-03 -8.440765…
-6.936736529768079002e-03 -6.897632322508885812e-03 -6.858488568034152091e-03 -6.819305493726226033e-03 -6.780083327287470679e-03 -6.740822296739418240e-03 -6.701522630422148200e-03 -6.662184556993129385e-03 -6.622808305426223369e-03 -6.583394105011540487e-03 -6.543942185355327082e-03 -6.504452776378809309e-03 -6.464926108317527002e-03 -6.425362411722390123e-03 -6.385761917459088083e-03 -6.346124…
-6.375339560911548811e-03 -6.332084372380345286e-03 -6.288791123729774862e-03 -6.245460069445141899e-03 -6.202091464345091745e-03 -6.158685563582275146e-03 -6.115242622643742888e-03 -6.071762897349680319e-03 -6.028246643852327481e-03 -5.984694118636603617e-03 -5.941105578521095956e-03 -5.897481280657409196e-03 -5.853821482528975481e-03 -5.810126441951587832e-03 -5.766396417072664621e-03 -5.722631…
-5.828804094276666264e-03 -5.791198440665463326e-03 -5.753559789593483582e-03 -5.715888360230157034e-03 -5.678184372019008663e-03 -5.640448044677941197e-03 -5.602679598199294952e-03 -5.564879252848644806e-03 -5.527047229164088957e-03 -5.489183747956496995e-03 -5.451289030309969599e-03 -5.413363297581876704e-03 -5.375406771402716985e-03 -5.337419673676924506e-03 -5.299402226581940642e-03 -5.261354…
-8.378924520222178970e-03 -8.324032456092337814e-03 -8.269090726582724316e-03 -8.214099652871837201e-03 -8.159059556564617066e-03 -8.103970759692716991e-03 -8.048833584714492131e-03 -7.993648354513245916e-03 -7.938415392395675729e-03 -7.883135022092022104e-03 -7.827807567756589133e-03 -7.772433353966664606e-03 -7.717012705721004728e-03 -7.661545948440014533e-03 -7.606033407964598626e-03 -7.550475…
-6.475394304431197900e-03 -6.438058750923347784e-03 -6.400684592423317235e-03 -6.363272044807852419e-03 -6.325821324269557955e-03 -6.288332647316778948e-03 -6.250806230773362469e-03 -6.213242291777370391e-03 -6.175641047780143500e-03 -6.138002716546438545e-03 -6.100327516154861046e-03 -6.062615664997418607e-03 -6.024867381778641409e-03 -5.987082885516040176e-03 -5.949262395539675966e-03 -5.911406…
-6.229073967035356207e-03 -6.189781165940062141e-03 -6.150452286894032665e-03 -6.111087559687177970e-03 -6.071687214414971979e-03 -6.032251481478825318e-03 -5.992780591586491235e-03 -5.953274775751219924e-03 -5.913734265290781014e-03 -5.874159291827798363e-03 -5.834550087290585330e-03 -5.794906883912570583e-03 -5.755229914231083793e-03 -5.715519411087722525e-03 -5.675775607627704319e-03 -5.635998…
