# Supplementary material for: Diminished circadian and ultradian rhythms of human brain activity in pathological tissue in vivo
Source: Nat Commun. 2024 Oct 2;15:8527. doi: 10.1038/s41467-024-52769-6 (PMC11447262; doi:10.1038/s41467-024-52769-6)
Supplement: Supplementary file 4 — Source Data [file 41467_2024_52769_MOESM4_ESM.zip › SourceData/figure1c.csv]

2.835288321090895182e-05 8.197944932870736149e-05 7.224191207415116473e-05 1.533435317122261541e-04 1.737800522335288152e-04 8.751501580586656243e-05 2.779324991532159813e-05 6.993299622011988704e-05 1.240653745958382882e-04 5.693158230106535174e-05 6.993023065881250121e-05
1.000000000000000000e+00 0.000000000000000000e+00 0.000000000000000000e+00 0.000000000000000000e+00 0.000000000000000000e+00 0.000000000000000000e+00 1.000000000000000000e+00 0.000000000000000000e+00 0.000000000000000000e+00 0.000000000000000000e+00 1.000000000000000000e+00
