# Supplementary material for: Diminished circadian and ultradian rhythms of human brain activity in pathological tissue in vivo
Source: Nat Commun. 2024 Oct 2;15:8527. doi: 10.1038/s41467-024-52769-6 (PMC11447262; doi:10.1038/s41467-024-52769-6)
Supplement: Supplementary file 4 — Source Data [file 41467_2024_52769_MOESM4_ESM.zip › SourceData/figure4bhistinter.csv]

7.500000000000000000e-01
7.500000000000000000e-01
7.500000000000000000e-01
7.500000000000000000e-01
7.500000000000000000e-01
7.500000000000000000e-01
7.500000000000000000e-01
7.500000000000000000e-01
7.500000000000000000e-01
7.500000000000000000e-01
7.500000000000000000e-01
7.500000000000000000e-01
7.500000000000000000e-01
7.500000000000000000e-01
7.500000000000000000e-01
7.500000000000000000e-01
7.500000000000000000e-01
7.500000000000000000e-01
7.500000000000000000e-01
7.500000000000000000e-01
7.500000000000000000e-01
7.500000000000000000e-01
7.500000000000000000e-01
7.500000000000000000e-01
7.500000000000000000e-01
7.500000000000000000e-01
7.500000000000000000e-01
7.500000000000000000e-01
7.500000000000000000e-01
7.500000000000000000e-01
7.500000000000000000e-01
7.500000000000000000e-01
7.500000000000000000e-01
7.500000000000000000e-01
7.500000000000000000e-01
7.500000000000000000e-01
7.500000000000000000e-01
7.500000000000000000e-01
7.500000000000000000e-01
7.500000000000000000e-01
7.500000000000000000e-01
7.500000000000000000e-01
7.500000000000000000e-01
7.500000000000000000e-01
7.500000000000000000e-01
7.500000000000000000e-01
7.500000000000000000e-01
7.500000000000000000e-01
7.500000000000000000e-01
7.500000000000000000e-01
7.500000000000000000e-01
7.500000000000000000e-01
7.500000000000000000e-01
7.500000000000000000e-01
7.500000000000000000e-01
7.500000000000000000e-01
7.500000000000000000e-01
7.500000000000000000e-01
7.500000000000000000e-01
7.500000000000000000e-01
7.500000000000000000e-01
7.500000000000000000e-01
7.500000000000000000e-01
7.500000000000000000e-01
7.500000000000000000e-01
7.500000000000000000e-01
7.500000000000000000e-01
7.500000000000000000e-01
7.500000000000000000e-01
7.500000000000000000e-01
7.500000000000000000e-01
7.500000000000000000e-01
7.500000000000000000e-01
7.500000000000000000e-01
7.500000000000000000e-01
7.500000000000000000e-01
7.500000000000000000e-01
7.500000000000000000e-01
7.500000000000000000e-01
7.500000000000000000e-01
7.500000000000000000e-01
7.500000000000000000e-01
7.500000000000000000e-01
7.500000000000000000e-01
7.500000000000000000e-01
7.500000000000000000e-01
7.500000000000000000e-01
7.500000000000000000e-01
7.500000000000000000e-01
7.500000000000000000e-01
7.500000000000000000e-01
7.500000000000000000e-01
7.500000000000000000e-01
7.500000000000000000e-01
7.500000000000000000e-01
7.500000000000000000e-01
7.500000000000000000e-01
7.500000000000000000e-01
7.500000000000000000e-01
7.500000000000000000e-01
7.500000000000000000e-01
7.500000000000000000e-01
7.500000000000000000e-01
7.500000000000000000e-01
7.500000000000000000e-01
7.500000000000000000e-01
7.500000000000000000e-01
7.500000000000000000e-01
7.500000000000000000e-01
7.500000000000000000e-01
7.500000000000000000e-01
7.500000000000000000e-01
7.500000000000000000e-01
7.500000000000000000e-01
7.500000000000000000e-01
7.500000000000000000e-01
7.500000000000000000e-01
7.500000000000000000e-01
7.500000000000000000e-01
7.500000000000000000e-01
7.500000000000000000e-01
7.500000000000000000e-01
7.500000000000000000e-01
7.500000000000000000e-01
7.500000000000000000e-01
7.500000000000000000e-01
7.500000000000000000e-01
7.500000000000000000e-01
7.500000000000000000e-01
7.500000000000000000e-01
7.500000000000000000e-01
7.500000000000000000e-01
7.500000000000000000e-01
7.500000000000000000e-01
7.500000000000000000e-01
7.500000000000000000e-01
7.500000000000000000e-01
7.500000000000000000e-01
7.500000000000000000e-01
7.500000000000000000e-01
7.500000000000000000e-01
7.500000000000000000e-01
7.500000000000000000e-01
7.500000000000000000e-01
7.500000000000000000e-01
7.500000000000000000e-01
7.500000000000000000e-01
7.500000000000000000e-01
7.500000000000000000e-01
7.500000000000000000e-01
7.500000000000000000e-01
7.500000000000000000e-01
7.500000000000000000e-01
7.500000000000000000e-01
7.500000000000000000e-01
7.500000000000000000e-01
7.500000000000000000e-01
7.500000000000000000e-01
7.500000000000000000e-01
7.500000000000000000e-01
7.500000000000000000e-01
7.500000000000000000e-01
7.500000000000000000e-01
7.500000000000000000e-01
7.500000000000000000e-01
7.500000000000000000e-01
7.500000000000000000e-01
7.500000000000000000e-01
7.500000000000000000e-01
7.500000000000000000e-01
7.500000000000000000e-01
7.500000000000000000e-01
7.500000000000000000e-01
7.500000000000000000e-01
7.500000000000000000e-01
7.500000000000000000e-01
7.500000000000000000e-01
7.500000000000000000e-01
7.500000000000000000e-01
7.500000000000000000e-01
7.500000000000000000e-01
7.500000000000000000e-01
7.500000000000000000e-01
7.500000000000000000e-01
7.500000000000000000e-01
7.500000000000000000e-01
7.500000000000000000e-01
7.500000000000000000e-01
7.500000000000000000e-01
7.500000000000000000e-01
7.500000000000000000e-01
7.500000000000000000e-01
7.500000000000000000e-01
7.500000000000000000e-01
7.500000000000000000e-01
7.500000000000000000e-01
7.500000000000000000e-01
7.500000000000000000e-01
7.500000000000000000e-01
7.500000000000000000e-01
7.500000000000000000e-01
7.500000000000000000e-01
7.500000000000000000e-01
7.500000000000000000e-01
7.500000000000000000e-01
7.500000000000000000e-01
7.500000000000000000e-01
7.500000000000000000e-01
7.500000000000000000e-01
7.500000000000000000e-01
7.500000000000000000e-01
7.500000000000000000e-01
7.500000000000000000e-01
7.500000000000000000e-01
7.500000000000000000e-01
7.500000000000000000e-01
7.500000000000000000e-01
7.500000000000000000e-01
7.500000000000000000e-01
7.500000000000000000e-01
7.500000000000000000e-01
7.500000000000000000e-01
7.500000000000000000e-01
7.500000000000000000e-01
7.500000000000000000e-01
7.500000000000000000e-01
7.500000000000000000e-01
7.500000000000000000e-01
7.500000000000000000e-01
7.500000000000000000e-01
7.500000000000000000e-01
7.500000000000000000e-01
7.500000000000000000e-01
7.500000000000000000e-01
7.500000000000000000e-01
7.500000000000000000e-01
7.500000000000000000e-01
7.500000000000000000e-01
7.500000000000000000e-01
7.500000000000000000e-01
7.500000000000000000e-01
7.500000000000000000e-01
7.500000000000000000e-01
7.500000000000000000e-01
7.500000000000000000e-01
7.500000000000000000e-01
7.500000000000000000e-01
7.500000000000000000e-01
7.500000000000000000e-01
7.500000000000000000e-01
7.500000000000000000e-01
7.500000000000000000e-01
7.500000000000000000e-01
7.500000000000000000e-01
7.500000000000000000e-01
7.500000000000000000e-01
7.500000000000000000e-01
7.500000000000000000e-01
7.500000000000000000e-01
7.500000000000000000e-01
7.500000000000000000e-01
7.500000000000000000e-01
7.500000000000000000e-01
7.500000000000000000e-01
7.500000000000000000e-01
7.500000000000000000e-01
7.500000000000000000e-01
7.500000000000000000e-01
7.500000000000000000e-01
7.500000000000000000e-01
7.500000000000000000e-01
7.500000000000000000e-01
7.500000000000000000e-01
7.500000000000000000e-01
7.500000000000000000e-01
7.500000000000000000e-01
7.500000000000000000e-01
7.500000000000000000e-01
7.500000000000000000e-01
7.500000000000000000e-01
7.500000000000000000e-01
7.500000000000000000e-01
7.500000000000000000e-01
7.500000000000000000e-01
7.500000000000000000e-01
7.500000000000000000e-01
7.500000000000000000e-01
7.500000000000000000e-01
7.500000000000000000e-01
7.500000000000000000e-01
7.500000000000000000e-01
7.500000000000000000e-01
7.500000000000000000e-01
7.500000000000000000e-01
7.500000000000000000e-01
7.500000000000000000e-01
7.500000000000000000e-01
7.500000000000000000e-01
7.500000000000000000e-01
7.500000000000000000e-01
7.500000000000000000e-01
7.500000000000000000e-01
7.500000000000000000e-01
7.500000000000000000e-01
7.500000000000000000e-01
7.500000000000000000e-01
7.500000000000000000e-01
7.500000000000000000e-01
7.500000000000000000e-01
7.500000000000000000e-01
7.500000000000000000e-01
7.500000000000000000e-01
7.500000000000000000e-01
7.500000000000000000e-01
7.500000000000000000e-01
7.500000000000000000e-01
7.500000000000000000e-01
7.500000000000000000e-01
7.500000000000000000e-01
7.500000000000000000e-01
7.500000000000000000e-01
7.500000000000000000e-01
7.500000000000000000e-01
7.500000000000000000e-01
7.500000000000000000e-01
7.500000000000000000e-01
7.500000000000000000e-01
7.500000000000000000e-01
7.500000000000000000e-01
7.500000000000000000e-01
7.500000000000000000e-01
7.500000000000000000e-01
7.500000000000000000e-01
7.500000000000000000e-01
7.500000000000000000e-01
7.500000000000000000e-01
7.500000000000000000e-01
7.500000000000000000e-01
7.500000000000000000e-01
7.500000000000000000e-01
7.500000000000000000e-01
7.500000000000000000e-01
7.500000000000000000e-01
7.500000000000000000e-01
7.500000000000000000e-01
7.500000000000000000e-01
7.500000000000000000e-01
7.500000000000000000e-01
7.500000000000000000e-01
7.500000000000000000e-01
7.500000000000000000e-01
7.500000000000000000e-01
7.500000000000000000e-01
7.500000000000000000e-01
7.500000000000000000e-01
7.500000000000000000e-01
7.500000000000000000e-01
7.500000000000000000e-01
7.500000000000000000e-01
7.500000000000000000e-01
7.500000000000000000e-01
7.500000000000000000e-01
7.500000000000000000e-01
7.500000000000000000e-01
7.500000000000000000e-01
7.500000000000000000e-01
7.500000000000000000e-01
7.500000000000000000e-01
7.500000000000000000e-01
7.500000000000000000e-01
7.500000000000000000e-01
7.500000000000000000e-01
7.500000000000000000e-01
7.500000000000000000e-01
7.500000000000000000e-01
7.500000000000000000e-01
7.500000000000000000e-01
7.500000000000000000e-01
7.500000000000000000e-01
7.500000000000000000e-01
7.500000000000000000e-01
7.500000000000000000e-01
7.500000000000000000e-01
7.500000000000000000e-01
7.500000000000000000e-01
7.500000000000000000e-01
7.500000000000000000e-01
7.500000000000000000e-01
7.500000000000000000e-01
7.500000000000000000e-01
7.500000000000000000e-01
7.500000000000000000e-01
7.500000000000000000e-01
7.500000000000000000e-01
7.500000000000000000e-01
7.500000000000000000e-01
7.500000000000000000e-01
7.500000000000000000e-01
7.500000000000000000e-01
7.500000000000000000e-01
7.500000000000000000e-01
7.500000000000000000e-01
7.500000000000000000e-01
7.500000000000000000e-01
7.500000000000000000e-01
7.500000000000000000e-01
7.500000000000000000e-01
7.500000000000000000e-01
7.500000000000000000e-01
7.500000000000000000e-01
7.500000000000000000e-01
7.500000000000000000e-01
7.500000000000000000e-01
7.500000000000000000e-01
7.500000000000000000e-01
7.500000000000000000e-01
7.500000000000000000e-01
7.500000000000000000e-01
7.500000000000000000e-01
7.500000000000000000e-01
7.500000000000000000e-01
7.500000000000000000e-01
7.500000000000000000e-01
7.500000000000000000e-01
7.500000000000000000e-01
7.500000000000000000e-01
7.500000000000000000e-01
7.500000000000000000e-01
7.500000000000000000e-01
7.500000000000000000e-01
7.500000000000000000e-01
7.500000000000000000e-01
7.500000000000000000e-01
7.500000000000000000e-01
7.500000000000000000e-01
7.500000000000000000e-01
7.500000000000000000e-01
7.500000000000000000e-01
7.500000000000000000e-01
7.500000000000000000e-01
7.500000000000000000e-01
7.500000000000000000e-01
7.500000000000000000e-01
7.500000000000000000e-01
7.500000000000000000e-01
7.500000000000000000e-01
7.500000000000000000e-01
7.500000000000000000e-01
7.500000000000000000e-01
7.500000000000000000e-01
7.500000000000000000e-01
7.500000000000000000e-01
7.500000000000000000e-01
7.500000000000000000e-01
7.500000000000000000e-01
7.500000000000000000e-01
7.500000000000000000e-01
7.500000000000000000e-01
7.500000000000000000e-01
7.500000000000000000e-01
7.500000000000000000e-01
7.500000000000000000e-01
7.500000000000000000e-01
7.500000000000000000e-01
7.500000000000000000e-01
7.500000000000000000e-01
7.500000000000000000e-01
7.500000000000000000e-01
7.500000000000000000e-01
7.500000000000000000e-01
7.500000000000000000e-01
7.500000000000000000e-01
7.500000000000000000e-01
7.500000000000000000e-01
7.500000000000000000e-01
7.500000000000000000e-01
7.500000000000000000e-01
7.500000000000000000e-01
7.500000000000000000e-01
7.500000000000000000e-01
7.500000000000000000e-01
7.500000000000000000e-01
7.500000000000000000e-01
7.500000000000000000e-01
7.500000000000000000e-01
7.500000000000000000e-01
7.500000000000000000e-01
7.500000000000000000e-01
7.500000000000000000e-01
7.500000000000000000e-01
7.500000000000000000e-01
7.500000000000000000e-01
7.500000000000000000e-01
7.500000000000000000e-01
7.500000000000000000e-01
7.500000000000000000e-01
7.500000000000000000e-01
7.500000000000000000e-01
7.500000000000000000e-01
7.500000000000000000e-01
7.500000000000000000e-01
7.500000000000000000e-01
7.500000000000000000e-01
7.500000000000000000e-01
7.500000000000000000e-01
7.500000000000000000e-01
7.500000000000000000e-01
7.500000000000000000e-01
7.500000000000000000e-01
7.500000000000000000e-01
7.500000000000000000e-01
7.500000000000000000e-01
7.500000000000000000e-01
7.500000000000000000e-01
7.500000000000000000e-01
7.500000000000000000e-01
7.500000000000000000e-01
7.500000000000000000e-01
7.500000000000000000e-01
7.500000000000000000e-01
7.500000000000000000e-01
7.500000000000000000e-01
7.500000000000000000e-01
7.500000000000000000e-01
7.500000000000000000e-01
7.500000000000000000e-01
7.500000000000000000e-01
7.500000000000000000e-01
7.500000000000000000e-01
7.500000000000000000e-01
7.500000000000000000e-01
7.500000000000000000e-01
7.500000000000000000e-01
7.500000000000000000e-01
7.500000000000000000e-01
7.500000000000000000e-01
7.500000000000000000e-01
7.500000000000000000e-01
7.500000000000000000e-01
7.500000000000000000e-01
7.500000000000000000e-01
7.500000000000000000e-01
7.500000000000000000e-01
7.500000000000000000e-01
7.500000000000000000e-01
7.500000000000000000e-01
7.500000000000000000e-01
7.500000000000000000e-01
7.500000000000000000e-01
7.500000000000000000e-01
7.500000000000000000e-01
7.500000000000000000e-01
7.500000000000000000e-01
7.500000000000000000e-01
7.500000000000000000e-01
7.500000000000000000e-01
7.500000000000000000e-01
7.500000000000000000e-01
7.500000000000000000e-01
7.500000000000000000e-01
7.500000000000000000e-01
7.500000000000000000e-01
7.500000000000000000e-01
7.500000000000000000e-01
7.500000000000000000e-01
7.500000000000000000e-01
7.500000000000000000e-01
7.500000000000000000e-01
7.500000000000000000e-01
7.500000000000000000e-01
7.500000000000000000e-01
7.500000000000000000e-01
7.500000000000000000e-01
7.500000000000000000e-01
7.500000000000000000e-01
7.500000000000000000e-01
7.500000000000000000e-01
7.500000000000000000e-01
7.500000000000000000e-01
7.500000000000000000e-01
7.500000000000000000e-01
7.500000000000000000e-01
7.500000000000000000e-01
7.500000000000000000e-01
7.500000000000000000e-01
7.500000000000000000e-01
7.500000000000000000e-01
7.500000000000000000e-01
7.500000000000000000e-01
7.500000000000000000e-01
7.500000000000000000e-01
7.500000000000000000e-01
7.500000000000000000e-01
7.500000000000000000e-01
7.500000000000000000e-01
7.500000000000000000e-01
7.500000000000000000e-01
7.500000000000000000e-01
7.500000000000000000e-01
7.500000000000000000e-01
7.500000000000000000e-01
7.500000000000000000e-01
7.500000000000000000e-01
7.500000000000000000e-01
7.500000000000000000e-01
7.500000000000000000e-01
7.500000000000000000e-01
7.500000000000000000e-01
7.500000000000000000e-01
7.500000000000000000e-01
7.500000000000000000e-01
7.500000000000000000e-01
7.500000000000000000e-01
7.500000000000000000e-01
7.500000000000000000e-01
7.500000000000000000e-01
7.500000000000000000e-01
7.500000000000000000e-01
7.500000000000000000e-01
7.500000000000000000e-01
7.500000000000000000e-01
7.500000000000000000e-01
7.500000000000000000e-01
7.500000000000000000e-01
7.500000000000000000e-01
7.500000000000000000e-01
7.500000000000000000e-01
7.500000000000000000e-01
7.500000000000000000e-01
7.500000000000000000e-01
7.500000000000000000e-01
7.500000000000000000e-01
7.500000000000000000e-01
7.500000000000000000e-01
7.500000000000000000e-01
7.500000000000000000e-01
7.500000000000000000e-01
7.500000000000000000e-01
7.500000000000000000e-01
7.500000000000000000e-01
7.500000000000000000e-01
7.500000000000000000e-01
7.500000000000000000e-01
7.500000000000000000e-01
7.500000000000000000e-01
7.500000000000000000e-01
7.500000000000000000e-01
7.500000000000000000e-01
7.500000000000000000e-01
7.500000000000000000e-01
7.500000000000000000e-01
7.500000000000000000e-01
7.500000000000000000e-01
7.500000000000000000e-01
7.500000000000000000e-01
7.500000000000000000e-01
7.500000000000000000e-01
7.500000000000000000e-01
7.500000000000000000e-01
7.500000000000000000e-01
7.500000000000000000e-01
7.500000000000000000e-01
7.500000000000000000e-01
7.500000000000000000e-01
7.500000000000000000e-01
7.500000000000000000e-01
7.500000000000000000e-01
7.500000000000000000e-01
7.500000000000000000e-01
7.500000000000000000e-01
7.500000000000000000e-01
7.500000000000000000e-01
7.500000000000000000e-01
7.500000000000000000e-01
7.500000000000000000e-01
7.500000000000000000e-01
7.500000000000000000e-01
7.500000000000000000e-01
7.500000000000000000e-01
7.500000000000000000e-01
7.500000000000000000e-01
7.500000000000000000e-01
7.500000000000000000e-01
7.500000000000000000e-01
7.500000000000000000e-01
7.500000000000000000e-01
7.500000000000000000e-01
7.500000000000000000e-01
7.500000000000000000e-01
7.500000000000000000e-01
7.500000000000000000e-01
7.500000000000000000e-01
7.500000000000000000e-01
7.500000000000000000e-01
7.500000000000000000e-01
7.500000000000000000e-01
7.500000000000000000e-01
7.500000000000000000e-01
7.500000000000000000e-01
7.500000000000000000e-01
7.500000000000000000e-01
7.500000000000000000e-01
7.500000000000000000e-01
7.500000000000000000e-01
7.500000000000000000e-01
7.500000000000000000e-01
7.500000000000000000e-01
7.500000000000000000e-01
7.500000000000000000e-01
7.500000000000000000e-01
7.500000000000000000e-01
7.500000000000000000e-01
7.500000000000000000e-01
7.500000000000000000e-01
7.500000000000000000e-01
7.500000000000000000e-01
7.500000000000000000e-01
7.500000000000000000e-01
7.500000000000000000e-01
7.500000000000000000e-01
7.500000000000000000e-01
7.500000000000000000e-01
7.500000000000000000e-01
7.500000000000000000e-01
7.500000000000000000e-01
7.500000000000000000e-01
7.500000000000000000e-01
7.500000000000000000e-01
7.500000000000000000e-01
7.500000000000000000e-01
7.500000000000000000e-01
7.500000000000000000e-01
7.500000000000000000e-01
7.500000000000000000e-01
7.500000000000000000e-01
7.500000000000000000e-01
7.500000000000000000e-01
7.500000000000000000e-01
7.500000000000000000e-01
7.500000000000000000e-01
7.500000000000000000e-01
7.500000000000000000e-01
7.500000000000000000e-01
7.500000000000000000e-01
7.500000000000000000e-01
7.500000000000000000e-01
7.500000000000000000e-01
7.500000000000000000e-01
7.500000000000000000e-01
7.500000000000000000e-01
7.500000000000000000e-01
7.500000000000000000e-01
7.500000000000000000e-01
7.500000000000000000e-01
7.500000000000000000e-01
7.500000000000000000e-01
7.500000000000000000e-01
7.500000000000000000e-01
7.500000000000000000e-01
7.500000000000000000e-01
7.500000000000000000e-01
7.500000000000000000e-01
7.500000000000000000e-01
7.500000000000000000e-01
7.500000000000000000e-01
7.500000000000000000e-01
7.500000000000000000e-01
7.500000000000000000e-01
7.500000000000000000e-01
7.500000000000000000e-01
7.500000000000000000e-01
7.500000000000000000e-01
7.500000000000000000e-01
7.500000000000000000e-01
7.500000000000000000e-01
7.500000000000000000e-01
7.500000000000000000e-01
7.500000000000000000e-01
7.500000000000000000e-01
7.500000000000000000e-01
7.500000000000000000e-01
7.500000000000000000e-01
7.500000000000000000e-01
7.500000000000000000e-01
7.500000000000000000e-01
7.500000000000000000e-01
7.500000000000000000e-01
7.500000000000000000e-01
7.500000000000000000e-01
7.500000000000000000e-01
7.500000000000000000e-01
7.500000000000000000e-01
7.500000000000000000e-01
7.500000000000000000e-01
7.500000000000000000e-01
7.500000000000000000e-01
7.500000000000000000e-01
7.500000000000000000e-01
7.500000000000000000e-01
7.500000000000000000e-01
7.500000000000000000e-01
7.500000000000000000e-01
7.500000000000000000e-01
7.500000000000000000e-01
7.500000000000000000e-01
7.500000000000000000e-01
7.500000000000000000e-01
7.500000000000000000e-01
7.500000000000000000e-01
7.500000000000000000e-01
7.500000000000000000e-01
7.500000000000000000e-01
7.500000000000000000e-01
7.500000000000000000e-01
7.500000000000000000e-01
7.500000000000000000e-01
7.500000000000000000e-01
7.500000000000000000e-01
7.500000000000000000e-01
7.500000000000000000e-01
7.500000000000000000e-01
7.500000000000000000e-01
7.500000000000000000e-01
7.500000000000000000e-01
7.500000000000000000e-01
7.500000000000000000e-01
7.500000000000000000e-01
7.500000000000000000e-01
7.500000000000000000e-01
7.500000000000000000e-01
7.500000000000000000e-01
7.500000000000000000e-01
7.500000000000000000e-01
7.500000000000000000e-01
7.500000000000000000e-01
7.500000000000000000e-01
7.500000000000000000e-01
7.500000000000000000e-01
7.500000000000000000e-01
7.500000000000000000e-01
7.500000000000000000e-01
7.500000000000000000e-01
7.500000000000000000e-01
7.500000000000000000e-01
7.500000000000000000e-01
7.500000000000000000e-01
7.500000000000000000e-01
7.500000000000000000e-01
7.500000000000000000e-01
7.500000000000000000e-01
7.500000000000000000e-01
7.500000000000000000e-01
7.500000000000000000e-01
7.500000000000000000e-01
7.500000000000000000e-01
7.500000000000000000e-01
7.500000000000000000e-01
7.500000000000000000e-01
7.500000000000000000e-01
7.500000000000000000e-01
7.500000000000000000e-01
7.500000000000000000e-01
7.500000000000000000e-01
7.500000000000000000e-01
7.500000000000000000e-01
7.500000000000000000e-01
7.500000000000000000e-01
7.500000000000000000e-01
7.500000000000000000e-01
7.500000000000000000e-01
7.500000000000000000e-01
7.500000000000000000e-01
7.500000000000000000e-01
7.500000000000000000e-01
7.500000000000000000e-01
7.500000000000000000e-01
7.500000000000000000e-01
7.500000000000000000e-01
7.500000000000000000e-01
7.500000000000000000e-01
7.500000000000000000e-01
7.500000000000000000e-01
7.500000000000000000e-01
7.500000000000000000e-01
7.500000000000000000e-01
7.500000000000000000e-01
7.500000000000000000e-01
7.500000000000000000e-01
7.500000000000000000e-01
7.500000000000000000e-01
7.500000000000000000e-01
7.500000000000000000e-01
7.500000000000000000e-01
7.500000000000000000e-01
7.500000000000000000e-01
7.500000000000000000e-01
7.500000000000000000e-01
7.500000000000000000e-01
7.500000000000000000e-01
7.500000000000000000e-01
7.500000000000000000e-01
7.500000000000000000e-01
7.500000000000000000e-01
7.500000000000000000e-01
7.500000000000000000e-01
7.500000000000000000e-01
7.500000000000000000e-01
7.500000000000000000e-01
7.500000000000000000e-01
7.500000000000000000e-01
7.500000000000000000e-01
7.500000000000000000e-01
7.500000000000000000e-01
7.500000000000000000e-01
7.500000000000000000e-01
7.500000000000000000e-01
7.500000000000000000e-01
7.500000000000000000e-01
7.500000000000000000e-01
7.500000000000000000e-01
7.500000000000000000e-01
7.500000000000000000e-01
7.500000000000000000e-01
7.500000000000000000e-01
7.500000000000000000e-01
7.500000000000000000e-01
7.500000000000000000e-01
7.500000000000000000e-01
7.500000000000000000e-01
7.500000000000000000e-01
7.500000000000000000e-01
7.500000000000000000e-01
7.500000000000000000e-01
7.500000000000000000e-01
7.500000000000000000e-01
7.500000000000000000e-01
7.500000000000000000e-01
7.500000000000000000e-01
7.500000000000000000e-01
7.500000000000000000e-01
7.500000000000000000e-01
7.500000000000000000e-01
7.500000000000000000e-01
7.500000000000000000e-01
7.500000000000000000e-01
7.500000000000000000e-01
7.500000000000000000e-01
7.500000000000000000e-01
7.500000000000000000e-01
7.500000000000000000e-01
7.500000000000000000e-01
7.500000000000000000e-01
7.500000000000000000e-01
7.500000000000000000e-01
7.500000000000000000e-01
7.500000000000000000e-01
7.500000000000000000e-01
7.500000000000000000e-01
7.500000000000000000e-01
7.500000000000000000e-01
7.500000000000000000e-01
7.500000000000000000e-01
7.500000000000000000e-01
7.500000000000000000e-01
7.500000000000000000e-01
7.500000000000000000e-01
7.500000000000000000e-01
7.500000000000000000e-01
7.500000000000000000e-01
7.500000000000000000e-01
7.500000000000000000e-01
7.500000000000000000e-01
7.500000000000000000e-01
7.500000000000000000e-01
7.500000000000000000e-01
7.500000000000000000e-01
7.500000000000000000e-01
7.500000000000000000e-01
7.500000000000000000e-01
7.500000000000000000e-01
7.500000000000000000e-01
7.500000000000000000e-01
7.500000000000000000e-01
7.500000000000000000e-01
7.500000000000000000e-01
7.500000000000000000e-01
7.500000000000000000e-01
7.500000000000000000e-01
7.500000000000000000e-01
7.500000000000000000e-01
7.500000000000000000e-01
7.500000000000000000e-01
7.500000000000000000e-01
7.500000000000000000e-01
7.500000000000000000e-01
7.500000000000000000e-01
7.500000000000000000e-01
7.500000000000000000e-01
7.500000000000000000e-01
7.500000000000000000e-01
7.500000000000000000e-01
7.500000000000000000e-01
7.500000000000000000e-01
7.500000000000000000e-01
7.500000000000000000e-01
7.500000000000000000e-01
7.500000000000000000e-01
7.500000000000000000e-01
7.500000000000000000e-01
7.500000000000000000e-01
7.500000000000000000e-01
7.500000000000000000e-01
7.500000000000000000e-01
7.500000000000000000e-01
7.500000000000000000e-01
7.500000000000000000e-01
7.500000000000000000e-01
7.500000000000000000e-01
7.500000000000000000e-01
7.500000000000000000e-01
7.500000000000000000e-01
7.500000000000000000e-01
7.500000000000000000e-01
7.500000000000000000e-01
7.500000000000000000e-01
7.500000000000000000e-01
7.500000000000000000e-01
7.500000000000000000e-01
7.500000000000000000e-01
7.500000000000000000e-01
7.500000000000000000e-01
7.500000000000000000e-01
7.500000000000000000e-01
7.500000000000000000e-01
7.500000000000000000e-01
7.500000000000000000e-01
7.500000000000000000e-01
7.500000000000000000e-01
7.500000000000000000e-01
7.500000000000000000e-01
7.500000000000000000e-01
7.500000000000000000e-01
7.500000000000000000e-01
7.500000000000000000e-01
7.500000000000000000e-01
7.500000000000000000e-01
7.500000000000000000e-01
7.500000000000000000e-01
7.500000000000000000e-01
7.500000000000000000e-01
7.500000000000000000e-01
7.500000000000000000e-01
7.500000000000000000e-01
7.500000000000000000e-01
7.500000000000000000e-01
7.500000000000000000e-01
7.500000000000000000e-01
7.500000000000000000e-01
7.500000000000000000e-01
7.500000000000000000e-01
7.500000000000000000e-01
7.500000000000000000e-01
7.500000000000000000e-01
7.500000000000000000e-01
7.500000000000000000e-01
7.500000000000000000e-01
7.500000000000000000e-01
7.500000000000000000e-01
7.500000000000000000e-01
7.500000000000000000e-01
7.500000000000000000e-01
7.500000000000000000e-01
7.500000000000000000e-01
7.500000000000000000e-01
7.500000000000000000e-01
7.500000000000000000e-01
7.500000000000000000e-01
7.500000000000000000e-01
7.500000000000000000e-01
7.500000000000000000e-01
7.500000000000000000e-01
7.500000000000000000e-01
7.500000000000000000e-01
7.500000000000000000e-01
7.500000000000000000e-01
7.500000000000000000e-01
7.500000000000000000e-01
7.500000000000000000e-01
7.500000000000000000e-01
7.500000000000000000e-01
7.500000000000000000e-01
7.500000000000000000e-01
7.500000000000000000e-01
7.500000000000000000e-01
7.500000000000000000e-01
7.500000000000000000e-01
7.500000000000000000e-01
7.500000000000000000e-01
7.500000000000000000e-01
7.500000000000000000e-01
7.500000000000000000e-01
7.500000000000000000e-01
7.500000000000000000e-01
7.500000000000000000e-01
7.500000000000000000e-01
7.500000000000000000e-01
7.500000000000000000e-01
7.500000000000000000e-01
7.500000000000000000e-01
7.500000000000000000e-01
7.500000000000000000e-01
7.500000000000000000e-01
7.500000000000000000e-01
7.500000000000000000e-01
7.500000000000000000e-01
7.500000000000000000e-01
7.500000000000000000e-01
7.500000000000000000e-01
7.500000000000000000e-01
7.500000000000000000e-01
7.500000000000000000e-01
7.500000000000000000e-01
7.500000000000000000e-01
7.500000000000000000e-01
7.500000000000000000e-01
7.500000000000000000e-01
7.500000000000000000e-01
7.500000000000000000e-01
7.500000000000000000e-01
7.500000000000000000e-01
7.500000000000000000e-01
7.500000000000000000e-01
7.500000000000000000e-01
7.500000000000000000e-01
7.500000000000000000e-01
7.500000000000000000e-01
7.500000000000000000e-01
7.500000000000000000e-01
7.500000000000000000e-01
7.500000000000000000e-01
7.500000000000000000e-01
7.500000000000000000e-01
7.500000000000000000e-01
7.500000000000000000e-01
7.500000000000000000e-01
7.500000000000000000e-01
7.500000000000000000e-01
7.500000000000000000e-01
7.500000000000000000e-01
7.500000000000000000e-01
7.500000000000000000e-01
7.500000000000000000e-01
7.500000000000000000e-01
7.500000000000000000e-01
7.500000000000000000e-01
7.500000000000000000e-01
7.500000000000000000e-01
7.500000000000000000e-01
7.500000000000000000e-01
7.500000000000000000e-01
7.500000000000000000e-01
7.500000000000000000e-01
7.500000000000000000e-01
7.500000000000000000e-01
7.500000000000000000e-01
7.500000000000000000e-01
7.500000000000000000e-01
7.500000000000000000e-01
7.500000000000000000e-01
7.500000000000000000e-01
7.500000000000000000e-01
7.500000000000000000e-01
7.500000000000000000e-01
7.500000000000000000e-01
7.500000000000000000e-01
7.500000000000000000e-01
7.500000000000000000e-01
7.500000000000000000e-01
7.500000000000000000e-01
7.500000000000000000e-01
7.500000000000000000e-01
7.500000000000000000e-01
7.500000000000000000e-01
7.500000000000000000e-01
7.500000000000000000e-01
7.500000000000000000e-01
7.500000000000000000e-01
7.500000000000000000e-01
7.500000000000000000e-01
7.500000000000000000e-01
7.500000000000000000e-01
7.500000000000000000e-01
7.500000000000000000e-01
7.500000000000000000e-01
7.500000000000000000e-01
7.500000000000000000e-01
7.500000000000000000e-01
7.500000000000000000e-01
7.500000000000000000e-01
7.500000000000000000e-01
7.500000000000000000e-01
7.500000000000000000e-01
7.500000000000000000e-01
7.500000000000000000e-01
7.500000000000000000e-01
7.500000000000000000e-01
7.500000000000000000e-01
7.500000000000000000e-01
7.500000000000000000e-01
7.500000000000000000e-01
7.500000000000000000e-01
7.500000000000000000e-01
7.500000000000000000e-01
7.500000000000000000e-01
7.500000000000000000e-01
7.500000000000000000e-01
7.500000000000000000e-01
7.500000000000000000e-01
7.500000000000000000e-01
7.500000000000000000e-01
7.500000000000000000e-01
7.500000000000000000e-01
7.500000000000000000e-01
7.500000000000000000e-01
7.500000000000000000e-01
7.500000000000000000e-01
7.500000000000000000e-01
7.500000000000000000e-01
7.500000000000000000e-01
7.500000000000000000e-01
7.500000000000000000e-01
7.500000000000000000e-01
7.500000000000000000e-01
7.500000000000000000e-01
7.500000000000000000e-01
7.500000000000000000e-01
7.500000000000000000e-01
7.500000000000000000e-01
7.500000000000000000e-01
7.500000000000000000e-01
7.500000000000000000e-01
7.500000000000000000e-01
7.500000000000000000e-01
7.500000000000000000e-01
7.500000000000000000e-01
7.500000000000000000e-01
7.500000000000000000e-01
7.500000000000000000e-01
7.500000000000000000e-01
7.500000000000000000e-01
7.500000000000000000e-01
7.500000000000000000e-01
7.500000000000000000e-01
7.500000000000000000e-01
7.500000000000000000e-01
7.500000000000000000e-01
7.500000000000000000e-01
7.500000000000000000e-01
7.500000000000000000e-01
7.500000000000000000e-01
7.500000000000000000e-01
7.500000000000000000e-01
7.500000000000000000e-01
7.500000000000000000e-01
7.500000000000000000e-01
7.500000000000000000e-01
7.500000000000000000e-01
7.500000000000000000e-01
7.500000000000000000e-01
7.500000000000000000e-01
7.500000000000000000e-01
7.500000000000000000e-01
7.500000000000000000e-01
7.500000000000000000e-01
7.500000000000000000e-01
7.500000000000000000e-01
7.500000000000000000e-01
7.500000000000000000e-01
7.500000000000000000e-01
7.500000000000000000e-01
7.500000000000000000e-01
7.500000000000000000e-01
7.500000000000000000e-01
7.500000000000000000e-01
7.500000000000000000e-01
7.500000000000000000e-01
7.500000000000000000e-01
7.500000000000000000e-01
7.500000000000000000e-01
7.500000000000000000e-01
7.500000000000000000e-01
7.500000000000000000e-01
7.500000000000000000e-01
7.500000000000000000e-01
7.500000000000000000e-01
7.500000000000000000e-01
7.500000000000000000e-01
7.500000000000000000e-01
7.500000000000000000e-01
7.500000000000000000e-01
7.500000000000000000e-01
7.500000000000000000e-01
7.500000000000000000e-01
7.500000000000000000e-01
7.500000000000000000e-01
7.500000000000000000e-01
7.500000000000000000e-01
7.500000000000000000e-01
7.500000000000000000e-01
7.500000000000000000e-01
7.500000000000000000e-01
7.500000000000000000e-01
7.500000000000000000e-01
7.500000000000000000e-01
7.500000000000000000e-01
7.500000000000000000e-01
7.500000000000000000e-01
7.500000000000000000e-01
7.500000000000000000e-01
7.500000000000000000e-01
7.500000000000000000e-01
7.500000000000000000e-01
7.500000000000000000e-01
7.500000000000000000e-01
7.500000000000000000e-01
7.500000000000000000e-01
7.500000000000000000e-01
7.500000000000000000e-01
7.500000000000000000e-01
7.500000000000000000e-01
7.500000000000000000e-01
7.500000000000000000e-01
7.500000000000000000e-01
7.500000000000000000e-01
7.500000000000000000e-01
7.500000000000000000e-01
7.500000000000000000e-01
7.500000000000000000e-01
7.500000000000000000e-01
7.500000000000000000e-01
7.500000000000000000e-01
7.500000000000000000e-01
7.500000000000000000e-01
7.500000000000000000e-01
7.500000000000000000e-01
7.500000000000000000e-01
7.500000000000000000e-01
7.500000000000000000e-01
7.500000000000000000e-01
7.500000000000000000e-01
7.500000000000000000e-01
7.500000000000000000e-01
7.500000000000000000e-01
7.500000000000000000e-01
7.500000000000000000e-01
7.500000000000000000e-01
7.500000000000000000e-01
7.500000000000000000e-01
7.500000000000000000e-01
7.500000000000000000e-01
7.500000000000000000e-01
7.500000000000000000e-01
7.500000000000000000e-01
7.500000000000000000e-01
7.500000000000000000e-01
7.500000000000000000e-01
7.500000000000000000e-01
7.500000000000000000e-01
7.500000000000000000e-01
7.500000000000000000e-01
7.500000000000000000e-01
7.500000000000000000e-01
7.500000000000000000e-01
7.500000000000000000e-01
7.500000000000000000e-01
7.500000000000000000e-01
7.500000000000000000e-01
7.500000000000000000e-01
7.500000000000000000e-01
7.500000000000000000e-01
7.500000000000000000e-01
7.500000000000000000e-01
7.500000000000000000e-01
7.500000000000000000e-01
7.500000000000000000e-01
7.500000000000000000e-01
7.500000000000000000e-01
7.500000000000000000e-01
7.500000000000000000e-01
7.500000000000000000e-01
7.500000000000000000e-01
7.500000000000000000e-01
7.500000000000000000e-01
7.500000000000000000e-01
7.500000000000000000e-01
7.500000000000000000e-01
7.500000000000000000e-01
7.500000000000000000e-01
7.500000000000000000e-01
7.500000000000000000e-01
7.500000000000000000e-01
7.500000000000000000e-01
7.500000000000000000e-01
7.500000000000000000e-01
7.500000000000000000e-01
7.500000000000000000e-01
7.500000000000000000e-01
7.500000000000000000e-01
7.500000000000000000e-01
7.500000000000000000e-01
7.500000000000000000e-01
7.500000000000000000e-01
7.500000000000000000e-01
7.500000000000000000e-01
7.500000000000000000e-01
7.500000000000000000e-01
7.500000000000000000e-01
7.500000000000000000e-01
7.500000000000000000e-01
7.500000000000000000e-01
7.500000000000000000e-01
7.500000000000000000e-01
7.500000000000000000e-01
7.500000000000000000e-01
7.500000000000000000e-01
7.500000000000000000e-01
7.500000000000000000e-01
7.500000000000000000e-01
7.500000000000000000e-01
7.500000000000000000e-01
7.500000000000000000e-01
7.500000000000000000e-01
7.500000000000000000e-01
7.500000000000000000e-01
7.500000000000000000e-01
7.500000000000000000e-01
7.500000000000000000e-01
7.500000000000000000e-01
7.500000000000000000e-01
7.500000000000000000e-01
7.500000000000000000e-01
7.500000000000000000e-01
7.500000000000000000e-01
7.500000000000000000e-01
7.500000000000000000e-01
7.500000000000000000e-01
7.500000000000000000e-01
7.500000000000000000e-01
7.500000000000000000e-01
7.500000000000000000e-01
7.500000000000000000e-01
7.500000000000000000e-01
7.500000000000000000e-01
7.500000000000000000e-01
7.500000000000000000e-01
7.500000000000000000e-01
7.500000000000000000e-01
7.500000000000000000e-01
7.500000000000000000e-01
7.500000000000000000e-01
7.500000000000000000e-01
7.500000000000000000e-01
7.500000000000000000e-01
7.500000000000000000e-01
7.500000000000000000e-01
7.500000000000000000e-01
7.500000000000000000e-01
7.500000000000000000e-01
7.500000000000000000e-01
7.500000000000000000e-01
7.500000000000000000e-01
7.500000000000000000e-01
7.500000000000000000e-01
7.500000000000000000e-01
7.500000000000000000e-01
7.500000000000000000e-01
7.500000000000000000e-01
7.500000000000000000e-01
7.500000000000000000e-01
7.500000000000000000e-01
7.500000000000000000e-01
7.500000000000000000e-01
7.500000000000000000e-01
7.500000000000000000e-01
7.500000000000000000e-01
7.500000000000000000e-01
7.500000000000000000e-01
7.500000000000000000e-01
7.500000000000000000e-01
7.500000000000000000e-01
7.500000000000000000e-01
7.500000000000000000e-01
7.500000000000000000e-01
7.500000000000000000e-01
7.500000000000000000e-01
7.500000000000000000e-01
7.500000000000000000e-01
7.500000000000000000e-01
7.500000000000000000e-01
7.500000000000000000e-01
7.500000000000000000e-01
7.500000000000000000e-01
7.500000000000000000e-01
7.500000000000000000e-01
7.500000000000000000e-01
7.500000000000000000e-01
7.500000000000000000e-01
7.500000000000000000e-01
7.500000000000000000e-01
7.500000000000000000e-01
7.500000000000000000e-01
7.500000000000000000e-01
7.500000000000000000e-01
7.500000000000000000e-01
7.500000000000000000e-01
7.500000000000000000e-01
7.500000000000000000e-01
7.500000000000000000e-01
7.500000000000000000e-01
7.500000000000000000e-01
7.500000000000000000e-01
7.500000000000000000e-01
7.500000000000000000e-01
7.500000000000000000e-01
7.500000000000000000e-01
7.500000000000000000e-01
7.500000000000000000e-01
7.500000000000000000e-01
7.500000000000000000e-01
7.500000000000000000e-01
7.500000000000000000e-01
7.500000000000000000e-01
7.500000000000000000e-01
7.500000000000000000e-01
7.500000000000000000e-01
7.500000000000000000e-01
7.500000000000000000e-01
7.500000000000000000e-01
7.500000000000000000e-01
7.500000000000000000e-01
7.500000000000000000e-01
7.500000000000000000e-01
7.500000000000000000e-01
7.500000000000000000e-01
7.500000000000000000e-01
7.500000000000000000e-01
7.500000000000000000e-01
7.500000000000000000e-01
7.500000000000000000e-01
7.500000000000000000e-01
7.500000000000000000e-01
7.500000000000000000e-01
7.500000000000000000e-01
7.500000000000000000e-01
7.500000000000000000e-01
7.500000000000000000e-01
7.500000000000000000e-01
7.500000000000000000e-01
7.500000000000000000e-01
7.500000000000000000e-01
7.500000000000000000e-01
7.500000000000000000e-01
7.500000000000000000e-01
7.500000000000000000e-01
7.500000000000000000e-01
7.500000000000000000e-01
7.500000000000000000e-01
7.500000000000000000e-01
7.500000000000000000e-01
7.500000000000000000e-01
7.500000000000000000e-01
7.500000000000000000e-01
7.500000000000000000e-01
7.500000000000000000e-01
7.500000000000000000e-01
7.500000000000000000e-01
7.500000000000000000e-01
7.500000000000000000e-01
7.500000000000000000e-01
7.500000000000000000e-01
7.500000000000000000e-01
7.500000000000000000e-01
7.500000000000000000e-01
7.500000000000000000e-01
7.500000000000000000e-01
7.500000000000000000e-01
7.500000000000000000e-01
7.500000000000000000e-01
7.500000000000000000e-01
7.500000000000000000e-01
7.500000000000000000e-01
7.500000000000000000e-01
7.500000000000000000e-01
7.500000000000000000e-01
7.500000000000000000e-01
7.500000000000000000e-01
7.500000000000000000e-01
7.500000000000000000e-01
7.500000000000000000e-01
7.500000000000000000e-01
7.500000000000000000e-01
7.500000000000000000e-01
7.500000000000000000e-01
7.500000000000000000e-01
7.500000000000000000e-01
7.500000000000000000e-01
7.500000000000000000e-01
7.500000000000000000e-01
7.500000000000000000e-01
7.500000000000000000e-01
7.500000000000000000e-01
7.500000000000000000e-01
7.500000000000000000e-01
7.500000000000000000e-01
7.500000000000000000e-01
7.500000000000000000e-01
7.500000000000000000e-01
7.500000000000000000e-01
7.500000000000000000e-01
7.500000000000000000e-01
7.500000000000000000e-01
7.500000000000000000e-01
7.500000000000000000e-01
7.500000000000000000e-01
7.500000000000000000e-01
7.500000000000000000e-01
7.500000000000000000e-01
7.500000000000000000e-01
7.500000000000000000e-01
7.500000000000000000e-01
7.500000000000000000e-01
7.500000000000000000e-01
7.500000000000000000e-01
7.500000000000000000e-01
7.500000000000000000e-01
7.500000000000000000e-01
7.500000000000000000e-01
7.500000000000000000e-01
7.500000000000000000e-01
7.500000000000000000e-01
7.500000000000000000e-01
7.500000000000000000e-01
7.500000000000000000e-01
7.500000000000000000e-01
7.500000000000000000e-01
7.500000000000000000e-01
7.500000000000000000e-01
7.500000000000000000e-01
7.500000000000000000e-01
7.500000000000000000e-01
7.500000000000000000e-01
7.500000000000000000e-01
7.500000000000000000e-01
7.500000000000000000e-01
7.500000000000000000e-01
7.500000000000000000e-01
7.500000000000000000e-01
7.500000000000000000e-01
7.500000000000000000e-01
7.500000000000000000e-01
7.500000000000000000e-01
7.500000000000000000e-01
7.500000000000000000e-01
7.500000000000000000e-01
7.500000000000000000e-01
7.500000000000000000e-01
7.500000000000000000e-01
7.500000000000000000e-01
7.500000000000000000e-01
7.500000000000000000e-01
7.500000000000000000e-01
7.500000000000000000e-01
7.500000000000000000e-01
7.500000000000000000e-01
7.500000000000000000e-01
7.500000000000000000e-01
7.500000000000000000e-01
7.500000000000000000e-01
7.500000000000000000e-01
7.500000000000000000e-01
7.500000000000000000e-01
7.500000000000000000e-01
7.500000000000000000e-01
7.500000000000000000e-01
7.500000000000000000e-01
7.500000000000000000e-01
7.500000000000000000e-01
7.500000000000000000e-01
7.500000000000000000e-01
7.500000000000000000e-01
7.500000000000000000e-01
7.500000000000000000e-01
7.500000000000000000e-01
7.500000000000000000e-01
7.500000000000000000e-01
7.500000000000000000e-01
7.500000000000000000e-01
7.500000000000000000e-01
7.500000000000000000e-01
7.500000000000000000e-01
7.500000000000000000e-01
7.500000000000000000e-01
7.500000000000000000e-01
7.500000000000000000e-01
7.500000000000000000e-01
7.500000000000000000e-01
7.500000000000000000e-01
7.500000000000000000e-01
7.500000000000000000e-01
7.500000000000000000e-01
7.500000000000000000e-01
7.500000000000000000e-01
7.500000000000000000e-01
7.500000000000000000e-01
7.500000000000000000e-01
7.500000000000000000e-01
7.500000000000000000e-01
7.500000000000000000e-01
7.500000000000000000e-01
7.500000000000000000e-01
7.500000000000000000e-01
7.500000000000000000e-01
7.500000000000000000e-01
7.500000000000000000e-01
7.500000000000000000e-01
7.500000000000000000e-01
7.500000000000000000e-01
7.500000000000000000e-01
7.500000000000000000e-01
7.500000000000000000e-01
7.500000000000000000e-01
7.500000000000000000e-01
7.500000000000000000e-01
7.500000000000000000e-01
7.500000000000000000e-01
7.500000000000000000e-01
7.500000000000000000e-01
7.500000000000000000e-01
7.500000000000000000e-01
7.500000000000000000e-01
7.500000000000000000e-01
7.500000000000000000e-01
7.500000000000000000e-01
7.500000000000000000e-01
7.500000000000000000e-01
7.500000000000000000e-01
7.500000000000000000e-01
7.500000000000000000e-01
7.500000000000000000e-01
7.500000000000000000e-01
7.500000000000000000e-01
7.500000000000000000e-01
7.500000000000000000e-01
7.500000000000000000e-01
7.500000000000000000e-01
7.500000000000000000e-01
7.500000000000000000e-01
7.500000000000000000e-01
7.500000000000000000e-01
7.500000000000000000e-01
7.500000000000000000e-01
7.500000000000000000e-01
7.500000000000000000e-01
7.500000000000000000e-01
7.500000000000000000e-01
7.500000000000000000e-01
7.500000000000000000e-01
7.500000000000000000e-01
7.500000000000000000e-01
7.500000000000000000e-01
7.500000000000000000e-01
7.500000000000000000e-01
7.500000000000000000e-01
7.500000000000000000e-01
7.500000000000000000e-01
7.500000000000000000e-01
7.500000000000000000e-01
7.500000000000000000e-01
7.500000000000000000e-01
7.500000000000000000e-01
7.500000000000000000e-01
7.500000000000000000e-01
7.500000000000000000e-01
7.500000000000000000e-01
7.500000000000000000e-01
7.500000000000000000e-01
7.500000000000000000e-01
7.500000000000000000e-01
7.500000000000000000e-01
7.500000000000000000e-01
7.500000000000000000e-01
7.500000000000000000e-01
7.500000000000000000e-01
7.500000000000000000e-01
7.500000000000000000e-01
7.500000000000000000e-01
7.500000000000000000e-01
7.500000000000000000e-01
7.500000000000000000e-01
7.500000000000000000e-01
7.500000000000000000e-01
7.500000000000000000e-01
7.500000000000000000e-01
7.500000000000000000e-01
7.500000000000000000e-01
7.500000000000000000e-01
7.500000000000000000e-01
7.500000000000000000e-01
7.500000000000000000e-01
7.500000000000000000e-01
7.500000000000000000e-01
7.500000000000000000e-01
7.500000000000000000e-01
7.500000000000000000e-01
7.500000000000000000e-01
7.500000000000000000e-01
7.500000000000000000e-01
7.500000000000000000e-01
7.500000000000000000e-01
7.500000000000000000e-01
7.500000000000000000e-01
7.500000000000000000e-01
7.500000000000000000e-01
7.500000000000000000e-01
7.500000000000000000e-01
7.500000000000000000e-01
7.500000000000000000e-01
7.500000000000000000e-01
7.500000000000000000e-01
7.500000000000000000e-01
7.500000000000000000e-01
7.500000000000000000e-01
7.500000000000000000e-01
7.500000000000000000e-01
7.500000000000000000e-01
7.500000000000000000e-01
7.500000000000000000e-01
7.500000000000000000e-01
7.500000000000000000e-01
7.500000000000000000e-01
7.500000000000000000e-01
7.500000000000000000e-01
7.500000000000000000e-01
7.500000000000000000e-01
7.500000000000000000e-01
7.500000000000000000e-01
7.500000000000000000e-01
7.500000000000000000e-01
7.500000000000000000e-01
7.500000000000000000e-01
7.500000000000000000e-01
7.500000000000000000e-01
7.500000000000000000e-01
7.500000000000000000e-01
7.500000000000000000e-01
7.500000000000000000e-01
7.500000000000000000e-01
7.500000000000000000e-01
7.500000000000000000e-01
7.500000000000000000e-01
7.500000000000000000e-01
7.500000000000000000e-01
7.500000000000000000e-01
7.500000000000000000e-01
7.500000000000000000e-01
7.500000000000000000e-01
7.500000000000000000e-01
7.500000000000000000e-01
7.500000000000000000e-01
7.500000000000000000e-01
7.500000000000000000e-01
7.500000000000000000e-01
7.500000000000000000e-01
7.500000000000000000e-01
7.500000000000000000e-01
7.500000000000000000e-01
7.500000000000000000e-01
7.500000000000000000e-01
7.500000000000000000e-01
7.500000000000000000e-01
7.500000000000000000e-01
7.500000000000000000e-01
7.500000000000000000e-01
7.500000000000000000e-01
7.500000000000000000e-01
7.500000000000000000e-01
7.500000000000000000e-01
7.500000000000000000e-01
7.500000000000000000e-01
7.500000000000000000e-01
7.500000000000000000e-01
7.500000000000000000e-01
7.500000000000000000e-01
7.500000000000000000e-01
7.500000000000000000e-01
7.500000000000000000e-01
7.500000000000000000e-01
7.500000000000000000e-01
7.500000000000000000e-01
7.500000000000000000e-01
7.500000000000000000e-01
7.500000000000000000e-01
7.500000000000000000e-01
7.500000000000000000e-01
7.500000000000000000e-01
7.500000000000000000e-01
7.500000000000000000e-01
7.500000000000000000e-01
7.500000000000000000e-01
7.500000000000000000e-01
7.500000000000000000e-01
7.500000000000000000e-01
7.500000000000000000e-01
7.500000000000000000e-01
7.500000000000000000e-01
7.500000000000000000e-01
7.500000000000000000e-01
7.500000000000000000e-01
7.500000000000000000e-01
7.500000000000000000e-01
7.500000000000000000e-01
7.500000000000000000e-01
7.500000000000000000e-01
7.500000000000000000e-01
7.500000000000000000e-01
7.500000000000000000e-01
7.500000000000000000e-01
7.500000000000000000e-01
7.500000000000000000e-01
7.500000000000000000e-01
7.500000000000000000e-01
7.500000000000000000e-01
7.500000000000000000e-01
7.500000000000000000e-01
7.500000000000000000e-01
7.500000000000000000e-01
7.500000000000000000e-01
7.500000000000000000e-01
7.500000000000000000e-01
7.500000000000000000e-01
7.500000000000000000e-01
7.500000000000000000e-01
7.500000000000000000e-01
7.500000000000000000e-01
7.500000000000000000e-01
7.500000000000000000e-01
7.500000000000000000e-01
7.500000000000000000e-01
7.500000000000000000e-01
7.500000000000000000e-01
7.500000000000000000e-01
7.500000000000000000e-01
7.500000000000000000e-01
7.500000000000000000e-01
7.500000000000000000e-01
7.500000000000000000e-01
7.500000000000000000e-01
7.500000000000000000e-01
7.500000000000000000e-01
7.500000000000000000e-01
7.500000000000000000e-01
7.500000000000000000e-01
7.500000000000000000e-01
7.500000000000000000e-01
7.500000000000000000e-01
7.500000000000000000e-01
7.500000000000000000e-01
7.500000000000000000e-01
7.500000000000000000e-01
7.500000000000000000e-01
7.500000000000000000e-01
7.500000000000000000e-01
7.500000000000000000e-01
7.500000000000000000e-01
7.500000000000000000e-01
7.500000000000000000e-01
7.500000000000000000e-01
7.500000000000000000e-01
7.500000000000000000e-01
7.500000000000000000e-01
7.500000000000000000e-01
7.500000000000000000e-01
7.500000000000000000e-01
7.500000000000000000e-01
7.500000000000000000e-01
7.500000000000000000e-01
7.500000000000000000e-01
7.500000000000000000e-01
7.500000000000000000e-01
7.500000000000000000e-01
7.500000000000000000e-01
7.500000000000000000e-01
7.500000000000000000e-01
7.500000000000000000e-01
7.500000000000000000e-01
7.500000000000000000e-01
7.500000000000000000e-01
7.500000000000000000e-01
7.500000000000000000e-01
7.500000000000000000e-01
[truncated: 16,206 more rows]
