# Supplementary material for: Diminished circadian and ultradian rhythms of human brain activity in pathological tissue in vivo
Source: Nat Commun. 2024 Oct 2;15:8527. doi: 10.1038/s41467-024-52769-6 (PMC11447262; doi:10.1038/s41467-024-52769-6)
Supplement: Supplementary file 4 — Source Data [file 41467_2024_52769_MOESM4_ESM.zip › SourceData/tableS2.1.xlsx]

## Sheet: Sheet1
Delta	Theta	Alpha	Beta	Gamma	Rhythm
[631.0, 1.2360230030959785e-05]	[538.5, 0.00012553393111705178]	[681.0, 3.6236815503798425e-07]	[662.0, 2.4974870029836893e-06]	[590.5, 0.00015564140055336544]	1h-3h
[631.5, 3.392012877156958e-05]	[486.0, 0.00811382142305475]	[647.5, 9.475254046265036e-06]	[649.0, 7.997867214726284e-06]	[551.0, 0.003980622223025421]	3h-6h
[630.0, 3.65717860404402e-05]	[567.5, 0.0005594683376044553]	[589.5, 0.00016487002011103354]	[629.5, 3.941140676033683e-05]	[581.0, 0.0002676893385487342]	6h-9h
[628.0, 4.2450916225789115e-05]	[493.0, 0.016392376101200524]	[509.5, 0.00856660370692094]	[550.0, 0.0003252098053815982]	[551.0, 0.0003072079449661322]	9h-12h
[576.0, 0.0011394209941499867]	[460.0, 0.05082235422236746]	[490.5, 0.006669866492659507]	[561.0, 0.0007865564872316008]	[511.0, 0.02068643888196675]	12h-19h
[498.5, 0.004659283196834651]	[479.0, 0.027206837068815853]	[492.0, 0.006234957944656143]	[594.5, 0.00012315243180860836]	[596.0, 0.000363035640475573]	19h-1.3d
