# Supplementary material for: Diminished circadian and ultradian rhythms of human brain activity in pathological tissue in vivo
Source: Nat Commun. 2024 Oct 2;15:8527. doi: 10.1038/s41467-024-52769-6 (PMC11447262; doi:10.1038/s41467-024-52769-6)
Supplement: Supplementary file 4 — Source Data [file 41467_2024_52769_MOESM4_ESM.zip › SourceData/fig4b.csv]

	time	rMedian
0	0.53125	0.75
1	0.5315972222222223	0.75
2	0.5319444444444444	0.75
3	0.5322916666666667	0.75
4	0.5326388888888889	0.75
5	0.5329861111111112	0.75
6	0.5333333333333333	0.75
7	0.5336805555555556	0.75
8	0.5340277777777778	0.75
9	0.534375	0.75
10	0.5347222222222222	0.75
11	0.5350694444444445	0.75
12	0.5354166666666667	0.75
13	0.5357638888888889	0.75
14	0.5361111111111111	0.75
15	0.5364583333333334	0.75
16	0.5368055555555555	0.75
17	0.5371527777777778	0.75
18	0.5375	0.75
19	0.5378472222222223	0.75
20	0.5381944444444444	0.75
21	0.5385416666666667	0.75
22	0.5388888888888889	0.75
23	0.5392361111111111	0.75
24	0.5395833333333333	0.75
25	0.5399305555555556	0.75
26	0.5402777777777777	0.75
27	0.540625	0.75
28	0.5409722222222222	0.75
29	0.5413194444444445	0.75
30	0.5416666666666666	0.75
31	0.5420138888888889	0.75
32	0.5423611111111111	0.75
33	0.5427083333333333	0.75
34	0.5430555555555555	0.75
35	0.5434027777777778	0.75
36	0.54375	0.75
37	0.5440972222222222	0.75
38	0.5444444444444444	0.75
39	0.5447916666666667	0.75
40	0.5451388888888888	0.75
41	0.5454861111111111	0.75
42	0.5458333333333333	0.75
43	0.5461805555555556	0.75
44	0.5465277777777777	0.75
45	0.546875	0.75
46	0.5472222222222223	0.75
47	0.5475694444444444	0.75
48	0.5479166666666667	0.75
49	0.5482638888888889	0.75
50	0.5486111111111112	0.75
51	0.5489583333333333	0.75
52	0.5493055555555556	0.75
53	0.5496527777777778	0.75
54	0.55	0.75
55	0.5503472222222222	0.75
56	0.5506944444444445	0.75
57	0.5510416666666667	0.75
58	0.5513888888888889	0.75
59	0.5517361111111111	0.75
60	0.5520833333333334	0.75
61	0.5524305555555555	0.75
62	0.5527777777777778	0.75
63	0.553125	0.75
64	0.5534722222222223	0.75
65	0.5538194444444444	0.75
66	0.5541666666666667	0.75
67	0.5545138888888889	0.75
68	0.5548611111111111	0.75
69	0.5552083333333333	0.75
70	0.5555555555555556	0.75
71	0.5559027777777777	0.75
72	0.55625	0.75
73	0.5565972222222222	0.75
74	0.5569444444444445	0.75
75	0.5572916666666666	0.75
76	0.5576388888888889	0.75
77	0.5579861111111111	0.75
78	0.5583333333333333	0.75
79	0.5586805555555555	0.75
80	0.5590277777777778	0.75
81	0.559375	0.75
82	0.5597222222222222	0.75
83	0.5600694444444444	0.75
84	0.5604166666666667	0.75
85	0.5607638888888888	0.75
86	0.5611111111111111	0.75
87	0.5614583333333333	0.75
88	0.5618055555555556	0.75
89	0.5621527777777777	0.75
90	0.5625	0.75
91	0.5628472222222223	0.75
92	0.5631944444444444	0.75
93	0.5635416666666667	0.75
94	0.5638888888888889	0.75
95	0.5642361111111112	0.75
96	0.5645833333333333	0.75
97	0.5649305555555556	0.75
98	0.5652777777777778	0.75
99	0.565625	0.75
100	0.5659722222222222	0.75
101	0.5663194444444445	0.75
102	0.5666666666666667	0.75
103	0.5670138888888889	0.75
104	0.5673611111111111	0.75
105	0.5677083333333334	0.75
106	0.5680555555555555	0.75
107	0.5684027777777778	0.75
108	0.56875	0.75
109	0.5690972222222223	0.75
110	0.5694444444444444	0.75
111	0.5697916666666667	0.75
112	0.5701388888888889	0.75
113	0.5704861111111111	0.75
114	0.5708333333333333	0.75
115	0.5711805555555556	0.75
116	0.5715277777777777	0.75
117	0.571875	0.75
118	0.5722222222222222	0.75
119	0.5725694444444445	0.75
120	0.5729166666666666	0.75
121	0.5732638888888889	0.75
122	0.5736111111111111	0.75
123	0.5739583333333333	0.75
124	0.5743055555555555	0.75
125	0.5746527777777778	0.75
126	0.575	0.75
127	0.5753472222222222	0.75
128	0.5756944444444444	0.75
129	0.5760416666666667	0.75
130	0.5763888888888888	0.75
131	0.5767361111111111	0.75
132	0.5770833333333333	0.75
133	0.5774305555555556	0.75
134	0.5777777777777777	0.75
135	0.578125	0.75
136	0.5784722222222223	0.75
137	0.5788194444444444	0.75
138	0.5791666666666667	0.75
139	0.5795138888888889	0.75
140	0.5798611111111112	0.75
141	0.5802083333333333	0.75
142	0.5805555555555556	0.75
143	0.5809027777777778	0.75
144	0.58125	0.75
145	0.5815972222222222	0.75
146	0.5819444444444445	0.75
147	0.5822916666666667	0.75
148	0.5826388888888889	0.75
149	0.5829861111111111	0.75
150	0.5833333333333334	0.75
151	0.5836805555555555	0.75
152	0.5840277777777778	0.75
153	0.584375	0.75
154	0.5847222222222223	0.75
155	0.5850694444444444	0.75
156	0.5854166666666667	0.75
157	0.5857638888888889	0.75
158	0.5861111111111111	0.75
159	0.5864583333333333	0.75
160	0.5868055555555556	0.75
161	0.5871527777777777	0.75
162	0.5875	0.75
163	0.5878472222222222	0.75
164	0.5881944444444445	0.75
165	0.5885416666666666	0.75
166	0.5888888888888889	0.75
167	0.5892361111111111	0.75
168	0.5895833333333333	0.75
169	0.5899305555555555	0.75
170	0.5902777777777778	0.75
171	0.590625	0.75
172	0.5909722222222222	0.75
173	0.5913194444444444	0.75
174	0.5916666666666667	0.75
175	0.5920138888888888	0.75
176	0.5923611111111111	0.75
177	0.5927083333333333	0.75
178	0.5930555555555556	0.75
179	0.5934027777777777	0.75
180	0.59375	0.75
181	0.5940972222222223	0.75
182	0.5944444444444444	0.75
183	0.5947916666666666	0.75
184	0.5951388888888889	0.75
185	0.5954861111111112	0.75
186	0.5958333333333333	0.75
187	0.5961805555555556	0.75
188	0.5965277777777778	0.75
189	0.596875	0.75
190	0.5972222222222222	0.75
191	0.5975694444444445	0.75
192	0.5979166666666667	0.75
193	0.5982638888888889	0.75
194	0.5986111111111111	0.75
195	0.5989583333333334	0.75
196	0.5993055555555555	0.75
197	0.5996527777777778	0.75
198	0.6	0.75
199	0.6003472222222223	0.75
200	0.6006944444444444	0.75
201	0.6010416666666667	0.75
202	0.6013888888888889	0.75
203	0.6017361111111111	0.75
204	0.6020833333333333	0.75
205	0.6024305555555556	0.75
206	0.6027777777777777	0.75
207	0.603125	0.75
208	0.6034722222222222	0.75
209	0.6038194444444445	0.75
210	0.6041666666666666	0.75
211	0.6045138888888889	0.75
212	0.6048611111111111	0.75
213	0.6052083333333333	0.75
214	0.6055555555555555	0.75
215	0.6059027777777778	0.75
216	0.60625	0.75
217	0.6065972222222222	0.75
218	0.6069444444444444	0.75
219	0.6072916666666667	0.75
220	0.6076388888888888	0.75
221	0.6079861111111111	0.75
222	0.6083333333333334	0.75
223	0.6086805555555556	0.75
224	0.6090277777777777	0.75
225	0.609375	0.75
226	0.6097222222222223	0.75
227	0.6100694444444444	0.75
228	0.6104166666666666	0.75
229	0.6107638888888889	0.75
230	0.6111111111111112	0.75
231	0.6114583333333333	0.75
232	0.6118055555555556	0.75
233	0.6121527777777778	0.75
234	0.6125	0.75
235	0.6128472222222222	0.75
236	0.6131944444444445	0.75
237	0.6135416666666667	0.75
238	0.6138888888888889	0.75
239	0.6142361111111111	0.75
240	0.6145833333333334	0.75
241	0.6149305555555555	0.75
242	0.6152777777777778	0.75
243	0.615625	0.75
244	0.6159722222222223	0.75
245	0.6163194444444444	0.75
246	0.6166666666666667	0.75
247	0.6170138888888889	0.75
248	0.6173611111111111	0.75
249	0.6177083333333333	0.75
250	0.6180555555555556	0.75
251	0.6184027777777777	0.75
252	0.61875	0.75
253	0.6190972222222222	0.75
254	0.6194444444444445	0.75
255	0.6197916666666666	0.75
256	0.6201388888888889	0.75
257	0.6204861111111111	0.75
258	0.6208333333333333	0.75
259	0.6211805555555555	0.75
260	0.6215277777777778	0.75
261	0.621875	0.75
262	0.6222222222222222	0.75
263	0.6225694444444444	0.75
264	0.6229166666666667	0.75
265	0.6232638888888888	0.75
266	0.6236111111111111	0.75
267	0.6239583333333334	0.75
268	0.6243055555555556	0.75
269	0.6246527777777777	0.75
270	0.625	0.75
271	0.6253472222222223	0.75
272	0.6256944444444444	0.75
273	0.6260416666666666	0.75
274	0.6263888888888889	0.75
275	0.6267361111111112	0.75
276	0.6270833333333333	0.75
277	0.6274305555555556	0.75
278	0.6277777777777778	0.75
279	0.628125	0.75
280	0.6284722222222222	0.75
281	0.6288194444444445	0.75
282	0.6291666666666667	0.75
283	0.6295138888888889	0.75
284	0.6298611111111111	0.75
285	0.6302083333333334	0.75
286	0.6305555555555555	0.75
287	0.6309027777777778	0.75
288	0.63125	0.75
289	0.6315972222222223	0.75
290	0.6319444444444444	0.75
291	0.6322916666666667	0.75
292	0.6326388888888889	0.75
293	0.6329861111111111	0.75
294	0.6333333333333333	0.75
295	0.6336805555555556	0.75
296	0.6340277777777777	0.75
297	0.634375	0.75
298	0.6347222222222222	0.75
299	0.6350694444444445	0.75
300	0.6354166666666666	0.75
301	0.6357638888888889	0.75
302	0.6361111111111111	0.75
303	0.6364583333333333	0.75
304	0.6368055555555555	0.75
305	0.6371527777777778	0.75
306	0.6375	0.75
307	0.6378472222222222	0.75
308	0.6381944444444444	0.75
309	0.6385416666666667	0.75
310	0.6388888888888888	0.75
311	0.6392361111111111	0.75
312	0.6395833333333334	0.75
313	0.6399305555555556	0.75
314	0.6402777777777777	0.75
315	0.640625	0.75
316	0.6409722222222223	0.75
317	0.6413194444444444	0.75
318	0.6416666666666666	0.75
319	0.6420138888888889	0.75
320	0.6423611111111112	0.75
321	0.6427083333333333	0.75
322	0.6430555555555556	0.75
323	0.6434027777777778	0.75
324	0.64375	0.75
325	0.6440972222222222	0.75
326	0.6444444444444445	0.75
327	0.6447916666666667	0.75
328	0.6451388888888889	0.75
329	0.6454861111111111	0.75
330	0.6458333333333334	0.75
331	0.6461805555555555	0.75
332	0.6465277777777778	0.75
333	0.646875	0.75
334	0.6472222222222223	0.75
335	0.6475694444444444	0.75
336	0.6479166666666667	0.75
337	0.6482638888888889	0.75
338	0.6486111111111111	0.75
339	0.6489583333333333	0.75
340	0.6493055555555556	0.75
341	0.6496527777777777	0.75
342	0.65	0.75
343	0.6503472222222222	0.75
344	0.6506944444444445	0.75
345	0.6510416666666666	0.75
346	0.6513888888888889	0.75
347	0.6517361111111111	0.75
348	0.6520833333333333	0.75
349	0.6524305555555555	0.75
350	0.6527777777777778	0.75
351	0.653125	0.75
352	0.6534722222222222	0.75
353	0.6538194444444444	0.75
354	0.6541666666666667	0.75
355	0.6545138888888888	0.75
356	0.6548611111111111	0.75
357	0.6552083333333334	0.75
358	0.6555555555555556	0.75
359	0.6559027777777777	0.75
360	0.65625	0.75
361	0.6565972222222223	0.75
362	0.6569444444444444	0.75
363	0.6572916666666666	0.75
364	0.6576388888888889	0.75
365	0.6579861111111112	0.75
366	0.6583333333333333	0.75
367	0.6586805555555555	0.75
368	0.6590277777777778	0.75
369	0.659375	0.75
370	0.6597222222222222	0.75
371	0.6600694444444444	0.75
372	0.6604166666666667	0.75
373	0.6607638888888889	0.75
374	0.6611111111111111	0.75
375	0.6614583333333334	0.75
376	0.6618055555555555	0.75
377	0.6621527777777778	0.75
378	0.6625	0.75
379	0.6628472222222223	0.75
380	0.6631944444444444	0.75
381	0.6635416666666667	0.75
382	0.6638888888888889	0.75
383	0.6642361111111111	0.75
384	0.6645833333333333	0.75
385	0.6649305555555556	0.75
386	0.6652777777777777	0.75
387	0.665625	0.75
388	0.6659722222222222	0.75
389	0.6663194444444445	0.75
390	0.6666666666666666	0.75
391	0.6670138888888889	0.75
392	0.6673611111111111	0.75
393	0.6677083333333333	0.75
394	0.6680555555555556	0.75
395	0.6684027777777778	0.75
396	0.66875	0.75
397	0.6690972222222222	0.75
398	0.6694444444444445	0.75
399	0.6697916666666667	0.75
400	0.6701388888888888	0.75
401	0.6704861111111111	0.75
402	0.6708333333333334	0.75
403	0.6711805555555556	0.75
404	0.6715277777777777	0.75
405	0.671875	0.75
406	0.6722222222222223	0.75
407	0.6725694444444444	0.75
408	0.6729166666666666	0.75
409	0.6732638888888889	0.75
410	0.6736111111111112	0.75
411	0.6739583333333333	0.75
412	0.6743055555555555	0.75
413	0.6746527777777778	0.75
414	0.675	0.75
415	0.6753472222222222	0.75
416	0.6756944444444444	0.75
417	0.6760416666666667	0.75
418	0.6763888888888889	0.75
419	0.6767361111111111	0.75
420	0.6770833333333334	0.75
421	0.6774305555555555	0.75
422	0.6777777777777778	0.75
423	0.678125	0.75
424	0.6784722222222223	0.75
425	0.6788194444444444	0.75
426	0.6791666666666667	0.75
427	0.6795138888888889	0.75
428	0.6798611111111111	0.75
429	0.6802083333333333	0.75
430	0.6805555555555556	0.75
431	0.6809027777777777	0.75
432	0.68125	0.75
433	0.6815972222222222	0.75
434	0.6819444444444445	0.75
435	0.6822916666666666	0.75
436	0.6826388888888889	0.75
437	0.6829861111111111	0.75
438	0.6833333333333333	0.75
439	0.6836805555555556	0.75
440	0.6840277777777778	0.75
441	0.684375	0.75
442	0.6847222222222222	0.75
443	0.6850694444444445	0.75
444	0.6854166666666667	0.75
445	0.6857638888888888	0.75
446	0.6861111111111111	0.75
447	0.6864583333333334	0.75
448	0.6868055555555556	0.75
449	0.6871527777777777	0.75
450	0.6875	0.75
451	0.6878472222222223	0.75
452	0.6881944444444444	0.75
453	0.6885416666666666	0.75
454	0.6888888888888889	0.75
455	0.6892361111111112	0.75
456	0.6895833333333333	0.75
457	0.6899305555555555	0.75
458	0.6902777777777778	0.75
459	0.690625	0.75
460	0.6909722222222222	0.75
461	0.6913194444444444	0.75
462	0.6916666666666667	0.75
463	0.6920138888888889	0.75
464	0.6923611111111111	0.75
465	0.6927083333333334	0.75
466	0.6930555555555555	0.75
467	0.6934027777777778	0.75
468	0.69375	0.75
469	0.6940972222222223	0.75
470	0.6944444444444444	0.75
471	0.6947916666666667	0.75
472	0.6951388888888889	0.75
473	0.6954861111111111	0.75
474	0.6958333333333333	0.75
475	0.6961805555555556	0.75
476	0.6965277777777777	0.75
477	0.696875	0.75
478	0.6972222222222222	0.75
479	0.6975694444444445	0.75
480	0.6979166666666666	0.75
481	0.6982638888888889	0.75
482	0.6986111111111111	0.75
483	0.6989583333333333	0.75
484	0.6993055555555556	0.75
485	0.6996527777777778	0.75
486	0.7	0.75
487	0.7003472222222222	0.75
488	0.7006944444444445	0.75
489	0.7010416666666667	0.75
490	0.7013888888888888	0.75
491	0.7017361111111111	0.75
492	0.7020833333333334	0.75
493	0.7024305555555556	0.75
494	0.7027777777777777	0.75
495	0.703125	0.75
496	0.7034722222222223	0.75
497	0.7038194444444444	0.75
498	0.7041666666666666	0.75
499	0.7045138888888889	0.75
500	0.7048611111111112	0.75
501	0.7052083333333333	0.75
502	0.7055555555555555	0.75
503	0.7059027777777778	0.75
504	0.70625	0.75
505	0.7065972222222222	0.75
506	0.7069444444444444	0.75
507	0.7072916666666667	0.75
508	0.7076388888888889	0.75
509	0.7079861111111111	0.75
510	0.7083333333333334	0.75
511	0.7086805555555555	0.75
512	0.7090277777777778	0.75
513	0.709375	0.75
514	0.7097222222222223	0.75
515	0.7100694444444444	0.75
516	0.7104166666666667	0.75
517	0.7107638888888889	0.75
518	0.7111111111111111	0.75
519	0.7114583333333333	0.75
520	0.7118055555555556	0.75
521	0.7121527777777777	0.75
522	0.7125	0.75
523	0.7128472222222222	0.75
524	0.7131944444444445	0.75
525	0.7135416666666666	0.75
526	0.7138888888888889	0.75
527	0.7142361111111111	0.75
528	0.7145833333333333	0.75
529	0.7149305555555556	0.75
530	0.7152777777777778	0.75
531	0.715625	0.75
532	0.7159722222222222	0.75
533	0.7163194444444445	0.75
534	0.7166666666666667	0.75
535	0.7170138888888888	0.75
536	0.7173611111111111	0.75
537	0.7177083333333334	0.75
538	0.7180555555555556	0.75
539	0.7184027777777777	0.75
540	0.71875	0.75
541	0.7190972222222223	0.75
542	0.7194444444444444	0.75
543	0.7197916666666666	0.75
544	0.7201388888888889	0.75
545	0.7204861111111112	0.75
546	0.7208333333333333	0.75
547	0.7211805555555555	0.75
548	0.7215277777777778	0.75
549	0.721875	0.75
550	0.7222222222222222	0.75
551	0.7225694444444444	0.75
552	0.7229166666666667	0.75
553	0.7232638888888889	0.75
554	0.7236111111111111	0.75
555	0.7239583333333334	0.75
556	0.7243055555555555	0.75
557	0.7246527777777778	0.75
558	0.725	0.75
559	0.7253472222222223	0.75
560	0.7256944444444444	0.75
561	0.7260416666666667	0.75
562	0.7263888888888889	0.75
563	0.7267361111111111	0.75
564	0.7270833333333333	0.75
565	0.7274305555555556	0.75
566	0.7277777777777777	0.75
567	0.728125	0.75
568	0.7284722222222222	0.75
569	0.7288194444444445	0.75
570	0.7291666666666666	0.75
571	0.7295138888888889	0.75
572	0.7298611111111111	0.75
573	0.7302083333333333	0.75
574	0.7305555555555556	0.75
575	0.7309027777777778	0.75
576	0.73125	0.75
577	0.7315972222222222	0.75
578	0.7319444444444445	0.75
579	0.7322916666666667	0.75
580	0.7326388888888888	0.75
581	0.7329861111111111	0.75
582	0.7333333333333334	0.75
583	0.7336805555555556	0.75
584	0.7340277777777777	0.75
585	0.734375	0.75
586	0.7347222222222223	0.75
587	0.7350694444444444	0.75
588	0.7354166666666666	0.75
589	0.7357638888888889	0.75
590	0.7361111111111112	0.75
591	0.7364583333333333	0.75
592	0.7368055555555555	0.75
593	0.7371527777777778	0.75
594	0.7375	0.75
595	0.7378472222222222	0.75
596	0.7381944444444444	0.75
597	0.7385416666666667	0.75
598	0.7388888888888889	0.75
599	0.7392361111111111	0.75
600	0.7395833333333334	0.75
601	0.7399305555555555	0.75
602	0.7402777777777778	0.75
603	0.740625	0.75
604	0.7409722222222223	0.75
605	0.7413194444444444	0.75
606	0.7416666666666667	0.75
607	0.7420138888888889	0.75
608	0.7423611111111111	0.75
609	0.7427083333333333	0.75
610	0.7430555555555556	0.75
611	0.7434027777777777	0.75
612	0.74375	0.75
613	0.7440972222222222	0.75
614	0.7444444444444445	0.75
615	0.7447916666666666	0.75
616	0.7451388888888889	0.75
617	0.7454861111111111	0.75
618	0.7458333333333333	0.75
619	0.7461805555555556	0.75
620	0.7465277777777778	0.75
621	0.746875	0.75
622	0.7472222222222222	0.75
623	0.7475694444444445	0.75
624	0.7479166666666667	0.75
625	0.7482638888888888	0.75
626	0.7486111111111111	0.75
627	0.7489583333333334	0.75
628	0.7493055555555556	0.75
629	0.7496527777777777	0.75
630	0.75	0.75
631	0.7503472222222223	0.75
632	0.7506944444444444	0.75
633	0.7510416666666666	0.75
634	0.7513888888888889	0.75
635	0.7517361111111112	0.75
636	0.7520833333333333	0.75
637	0.7524305555555555	0.75
638	0.7527777777777778	0.75
639	0.753125	0.75
640	0.7534722222222222	0.75
641	0.7538194444444444	0.75
642	0.7541666666666667	0.75
643	0.7545138888888889	0.75
644	0.7548611111111111	0.75
645	0.7552083333333334	0.75
646	0.7555555555555555	0.75
647	0.7559027777777778	0.75
648	0.75625	0.75
649	0.7565972222222223	0.75
650	0.7569444444444444	0.75
651	0.7572916666666667	0.75
652	0.7576388888888889	0.75
653	0.7579861111111111	0.75
654	0.7583333333333333	0.75
655	0.7586805555555556	0.75
656	0.7590277777777777	0.75
657	0.759375	0.75
658	0.7597222222222222	0.75
659	0.7600694444444445	0.75
660	0.7604166666666666	0.75
661	0.7607638888888889	0.75
662	0.7611111111111111	0.75
663	0.7614583333333333	0.75
664	0.7618055555555556	0.75
665	0.7621527777777778	0.75
666	0.7625	0.75
667	0.7628472222222222	0.75
668	0.7631944444444445	0.75
669	0.7635416666666667	0.75
670	0.7638888888888888	0.75
671	0.7642361111111111	0.75
672	0.7645833333333334	0.75
673	0.7649305555555556	0.75
674	0.7652777777777777	0.75
675	0.765625	0.75
676	0.7659722222222223	0.75
677	0.7663194444444444	0.75
678	0.7666666666666666	0.75
679	0.7670138888888889	0.75
680	0.7673611111111112	0.75
681	0.7677083333333333	0.75
682	0.7680555555555555	0.75
683	0.7684027777777778	0.75
684	0.76875	0.75
685	0.7690972222222222	0.75
686	0.7694444444444444	0.75
687	0.7697916666666667	0.75
688	0.7701388888888889	0.75
689	0.7704861111111111	0.75
690	0.7708333333333334	0.75
691	0.7711805555555555	0.75
692	0.7715277777777778	0.75
693	0.771875	0.75
694	0.7722222222222223	0.75
695	0.7725694444444444	0.75
696	0.7729166666666667	0.75
697	0.7732638888888889	0.75
698	0.7736111111111111	0.75
699	0.7739583333333333	0.75
700	0.7743055555555556	0.75
701	0.7746527777777777	0.75
702	0.775	0.75
703	0.7753472222222222	0.75
704	0.7756944444444445	0.75
705	0.7760416666666666	0.75
706	0.7763888888888889	0.75
707	0.7767361111111111	0.75
708	0.7770833333333333	0.75
709	0.7774305555555556	0.75
710	0.7777777777777778	0.75
711	0.778125	0.75
712	0.7784722222222222	0.75
713	0.7788194444444445	0.75
714	0.7791666666666667	0.75
715	0.7795138888888888	0.75
716	0.7798611111111111	0.75
717	0.7802083333333334	0.75
718	0.7805555555555556	0.75
719	0.7809027777777777	0.75
720	0.78125	0.75
721	0.7815972222222223	0.75
722	0.7819444444444444	0.75
723	0.7822916666666666	0.75
724	0.7826388888888889	0.75
725	0.7829861111111112	0.75
726	0.7833333333333333	0.75
727	0.7836805555555555	0.75
728	0.7840277777777778	0.75
729	0.784375	0.75
730	0.7847222222222222	0.75
731	0.7850694444444444	0.75
732	0.7854166666666667	0.75
733	0.7857638888888889	0.75
734	0.7861111111111111	0.75
735	0.7864583333333333	0.75
736	0.7868055555555555	0.75
737	0.7871527777777778	0.75
738	0.7875	0.75
739	0.7878472222222221	0.75
740	0.7881944444444444	0.75
741	0.7885416666666667	0.75
742	0.7888888888888889	0.75
743	0.7892361111111111	0.75
744	0.7895833333333333	0.75
745	0.7899305555555556	0.75
746	0.7902777777777779	0.75
747	0.790625	0.75
748	0.7909722222222222	0.75
749	0.7913194444444445	0.75
750	0.7916666666666667	0.75
751	0.7920138888888889	0.75
752	0.7923611111111111	0.75
753	0.7927083333333333	0.75
754	0.7930555555555556	0.75
755	0.7934027777777778	0.75
756	0.79375	0.75
757	0.7940972222222222	0.75
758	0.7944444444444445	0.75
759	0.7947916666666667	0.75
760	0.7951388888888888	0.75
761	0.7954861111111111	0.75
762	0.7958333333333334	0.75
763	0.7961805555555556	0.75
764	0.7965277777777777	0.75
765	0.796875	0.75
766	0.7972222222222223	0.75
767	0.7975694444444444	0.75
768	0.7979166666666666	0.75
769	0.7982638888888889	0.75
770	0.7986111111111112	0.75
771	0.7989583333333333	0.75
772	0.7993055555555555	0.75
773	0.7996527777777778	0.75
774	0.8	0.75
775	0.8003472222222222	0.75
776	0.8006944444444444	0.75
777	0.8010416666666667	0.75
778	0.8013888888888889	0.75
779	0.8017361111111111	0.75
780	0.8020833333333333	0.75
781	0.8024305555555555	0.75
782	0.8027777777777778	0.75
783	0.803125	0.75
784	0.8034722222222221	0.75
785	0.8038194444444444	0.75
786	0.8041666666666667	0.75
787	0.8045138888888889	0.75
788	0.8048611111111111	0.75
789	0.8052083333333333	0.75
790	0.8055555555555556	0.75
791	0.8059027777777779	0.75
792	0.80625	0.75
793	0.8065972222222222	0.75
794	0.8069444444444445	0.75
795	0.8072916666666667	0.75
796	0.8076388888888889	0.75
797	0.8079861111111111	0.75
798	0.8083333333333333	0.75
799	0.8086805555555556	0.75
800	0.8090277777777778	0.75
801	0.809375	0.75
802	0.8097222222222222	0.75
803	0.8100694444444445	0.75
804	0.8104166666666667	0.75
805	0.8107638888888888	0.75
806	0.8111111111111111	0.75
807	0.8114583333333334	0.75
808	0.8118055555555556	0.75
809	0.8121527777777777	0.75
810	0.8125	0.75
811	0.8128472222222223	0.75
812	0.8131944444444444	0.75
813	0.8135416666666666	0.75
814	0.8138888888888889	0.75
815	0.8142361111111112	0.75
816	0.8145833333333333	0.75
817	0.8149305555555555	0.75
818	0.8152777777777778	0.75
819	0.815625	0.75
820	0.8159722222222222	0.75
821	0.8163194444444444	0.75
822	0.8166666666666667	0.75
823	0.8170138888888889	0.75
824	0.8173611111111111	0.75
825	0.8177083333333333	0.75
826	0.8180555555555555	0.75
827	0.8184027777777778	0.75
828	0.81875	0.75
829	0.8190972222222221	0.75
830	0.8194444444444444	0.75
831	0.8197916666666667	0.75
832	0.8201388888888889	0.75
833	0.8204861111111111	0.75
834	0.8208333333333333	0.75
835	0.8211805555555556	0.75
836	0.8215277777777779	0.75
837	0.821875	0.75
838	0.8222222222222222	0.75
839	0.8225694444444445	0.75
840	0.8229166666666667	0.75
841	0.8232638888888889	0.75
842	0.8236111111111111	0.75
843	0.8239583333333333	0.75
844	0.8243055555555556	0.75
845	0.8246527777777778	0.75
846	0.825	0.75
847	0.8253472222222222	0.75
848	0.8256944444444445	0.75
849	0.8260416666666667	0.75
850	0.8263888888888888	0.75
851	0.8267361111111111	0.75
852	0.8270833333333334	0.75
853	0.8274305555555556	0.75
854	0.8277777777777777	0.75
855	0.828125	0.75
856	0.8284722222222223	0.75
857	0.8288194444444444	0.75
858	0.8291666666666666	0.75
859	0.8295138888888889	0.75
860	0.8298611111111112	0.75
861	0.8302083333333333	0.75
862	0.8305555555555555	0.75
863	0.8309027777777778	0.75
864	0.83125	0.75
865	0.8315972222222222	0.75
866	0.8319444444444444	0.75
867	0.8322916666666667	0.75
868	0.8326388888888889	0.75
869	0.8329861111111111	0.75
870	0.8333333333333333	0.75
871	0.8336805555555555	0.75
872	0.8340277777777778	0.75
873	0.834375	0.75
874	0.8347222222222221	0.75
875	0.8350694444444444	0.75
876	0.8354166666666667	0.75
877	0.8357638888888889	0.75
878	0.8361111111111111	0.75
879	0.8364583333333333	0.75
880	0.8368055555555556	0.75
881	0.8371527777777779	0.75
882	0.8375	0.75
883	0.8378472222222222	0.75
884	0.8381944444444445	0.75
885	0.8385416666666667	0.75
886	0.8388888888888889	0.75
887	0.8392361111111111	0.75
888	0.8395833333333333	0.75
889	0.8399305555555556	0.75
890	0.8402777777777778	0.75
891	0.840625	0.75
892	0.8409722222222222	0.75
893	0.8413194444444445	0.75
894	0.8416666666666667	0.75
895	0.8420138888888888	0.75
896	0.8423611111111111	0.75
897	0.8427083333333334	0.75
898	0.8430555555555556	0.75
899	0.8434027777777777	0.75
900	0.84375	0.75
901	0.8440972222222223	0.75
902	0.8444444444444444	0.75
903	0.8447916666666666	0.75
904	0.8451388888888889	0.75
905	0.8454861111111112	0.75
906	0.8458333333333333	0.75
907	0.8461805555555555	0.75
908	0.8465277777777778	0.75
909	0.846875	0.75
910	0.8472222222222222	0.75
911	0.8475694444444444	0.75
912	0.8479166666666667	0.75
913	0.8482638888888889	0.75
914	0.8486111111111111	0.75
915	0.8489583333333333	0.75
916	0.8493055555555555	0.75
917	0.8496527777777778	0.75
918	0.85	0.75
919	0.8503472222222221	0.75
920	0.8506944444444444	0.75
921	0.8510416666666667	0.75
922	0.8513888888888889	0.75
923	0.8517361111111111	0.75
924	0.8520833333333333	0.75
925	0.8524305555555556	0.75
926	0.8527777777777779	0.75
927	0.853125	0.75
928	0.8534722222222222	0.75
929	0.8538194444444445	0.75
930	0.8541666666666667	0.75
931	0.8545138888888889	0.75
932	0.8548611111111111	0.75
933	0.8552083333333333	0.75
934	0.8555555555555556	0.75
935	0.8559027777777778	0.75
936	0.85625	0.75
937	0.8565972222222222	0.75
938	0.8569444444444445	0.75
939	0.8572916666666667	0.75
940	0.8576388888888888	0.75
941	0.8579861111111111	0.75
942	0.8583333333333334	0.75
943	0.8586805555555556	0.75
944	0.8590277777777777	0.75
945	0.859375	0.75
946	0.8597222222222223	0.75
947	0.8600694444444444	0.75
948	0.8604166666666666	0.75
949	0.8607638888888889	0.75
950	0.8611111111111112	0.75
951	0.8614583333333333	0.75
952	0.8618055555555555	0.75
953	0.8621527777777778	0.75
954	0.8625	0.75
955	0.8628472222222222	0.75
956	0.8631944444444444	0.75
957	0.8635416666666667	0.75
958	0.8638888888888889	0.75
959	0.8642361111111111	0.75
960	0.8645833333333333	0.75
961	0.8649305555555555	0.75
962	0.8652777777777778	0.75
963	0.865625	0.75
964	0.8659722222222221	0.75
965	0.8663194444444444	0.75
966	0.8666666666666667	0.75
967	0.8670138888888889	0.75
968	0.8673611111111111	0.75
969	0.8677083333333333	0.75
970	0.8680555555555556	0.75
971	0.8684027777777779	0.75
972	0.86875	0.75
973	0.8690972222222222	0.75
974	0.8694444444444445	0.75
975	0.8697916666666667	0.75
976	0.8701388888888889	0.75
977	0.8704861111111111	0.75
978	0.8708333333333333	0.75
979	0.8711805555555556	0.75
980	0.8715277777777778	0.75
981	0.871875	0.75
982	0.8722222222222222	0.75
983	0.8725694444444445	0.75
984	0.8729166666666667	0.75
985	0.8732638888888888	0.75
986	0.8736111111111111	0.75
987	0.8739583333333334	0.75
988	0.8743055555555556	0.75
989	0.8746527777777777	0.75
990	0.875	0.75
991	0.8753472222222223	0.75
992	0.8756944444444444	0.75
993	0.8760416666666666	0.75
994	0.8763888888888889	0.75
995	0.8767361111111112	0.75
996	0.8770833333333333	0.75
997	0.8774305555555555	0.75
998	0.8777777777777778	0.75
999	0.878125	0.75
1000	0.8784722222222222	0.75
1001	0.8788194444444444	0.75
1002	0.8791666666666667	0.75
1003	0.8795138888888889	0.75
1004	0.8798611111111111	0.75
1005	0.8802083333333333	0.75
1006	0.8805555555555555	0.75
1007	0.8809027777777778	0.75
1008	0.88125	0.75
1009	0.8815972222222221	0.75
1010	0.8819444444444444	0.75
1011	0.8822916666666667	0.75
1012	0.8826388888888889	0.75
1013	0.8829861111111111	0.75
1014	0.8833333333333333	0.75
1015	0.8836805555555556	0.75
1016	0.8840277777777779	0.75
1017	0.884375	0.75
1018	0.8847222222222222	0.75
1019	0.8850694444444445	0.75
1020	0.8854166666666667	0.75
1021	0.8857638888888889	0.75
1022	0.8861111111111111	0.75
1023	0.8864583333333333	0.75
1024	0.8868055555555556	0.75
1025	0.8871527777777778	0.75
1026	0.8875	0.75
1027	0.8878472222222222	0.75
1028	0.8881944444444445	0.75
1029	0.8885416666666667	0.75
1030	0.8888888888888888	0.75
1031	0.8892361111111111	0.75
1032	0.8895833333333334	0.75
1033	0.8899305555555556	0.75
1034	0.8902777777777777	0.75
1035	0.890625	0.75
1036	0.8909722222222223	0.75
1037	0.8913194444444444	0.75
1038	0.8916666666666666	0.75
1039	0.8920138888888889	0.75
1040	0.8923611111111112	0.75
1041	0.8927083333333333	0.75
1042	0.8930555555555555	0.75
1043	0.8934027777777778	0.75
1044	0.89375	0.75
1045	0.8940972222222222	0.75
1046	0.8944444444444444	0.75
1047	0.8947916666666667	0.75
1048	0.8951388888888889	0.75
1049	0.8954861111111111	0.75
1050	0.8958333333333333	0.75
1051	0.8961805555555555	0.75
1052	0.8965277777777778	0.75
1053	0.896875	0.75
1054	0.8972222222222221	0.75
1055	0.8975694444444444	0.75
1056	0.8979166666666667	0.75
1057	0.8982638888888889	0.75
1058	0.8986111111111111	0.75
1059	0.8989583333333333	0.75
1060	0.8993055555555556	0.75
1061	0.8996527777777779	0.75
1062	0.9	0.75
1063	0.9003472222222222	0.75
1064	0.9006944444444445	0.75
1065	0.9010416666666667	0.75
1066	0.9013888888888889	0.75
1067	0.9017361111111111	0.75
1068	0.9020833333333333	0.75
1069	0.9024305555555556	0.75
1070	0.9027777777777778	0.75
1071	0.903125	0.75
1072	0.9034722222222222	0.75
1073	0.9038194444444445	0.75
1074	0.9041666666666667	0.75
1075	0.9045138888888888	0.75
1076	0.9048611111111111	0.75
1077	0.9052083333333334	0.75
1078	0.9055555555555556	0.75
1079	0.9059027777777777	0.75
1080	0.90625	0.75
1081	0.9065972222222223	0.75
1082	0.9069444444444444	0.75
1083	0.9072916666666666	0.75
1084	0.9076388888888889	0.75
1085	0.9079861111111112	0.75
1086	0.9083333333333333	0.75
1087	0.9086805555555555	0.75
1088	0.9090277777777778	0.75
1089	0.909375	0.75
1090	0.9097222222222222	0.75
1091	0.9100694444444444	0.75
1092	0.9104166666666667	0.75
1093	0.9107638888888889	0.75
1094	0.9111111111111111	0.75
1095	0.9114583333333333	0.75
1096	0.9118055555555555	0.75
1097	0.9121527777777778	0.75
1098	0.9125	0.75
1099	0.9128472222222221	0.75
1100	0.9131944444444444	0.75
1101	0.9135416666666667	0.75
1102	0.9138888888888889	0.75
1103	0.9142361111111111	0.75
1104	0.9145833333333333	0.75
1105	0.9149305555555556	0.75
1106	0.9152777777777779	0.75
1107	0.915625	0.75
1108	0.9159722222222222	0.75
1109	0.9163194444444445	0.75
1110	0.9166666666666667	0.75
1111	0.9170138888888889	0.75
1112	0.9173611111111111	0.75
1113	0.9177083333333333	0.75
1114	0.9180555555555556	0.75
1115	0.9184027777777778	0.75
1116	0.91875	0.75
1117	0.9190972222222222	0.75
1118	0.9194444444444445	0.75
1119	0.9197916666666667	0.75
1120	0.9201388888888888	0.75
1121	0.9204861111111111	0.75
1122	0.9208333333333334	0.75
1123	0.9211805555555556	0.75
1124	0.9215277777777777	0.75
1125	0.921875	0.75
1126	0.9222222222222223	0.75
1127	0.9225694444444444	0.75
1128	0.9229166666666666	0.75
1129	0.9232638888888889	0.75
1130	0.9236111111111112	0.75
1131	0.9239583333333333	0.75
1132	0.9243055555555555	0.75
1133	0.9246527777777778	0.75
1134	0.925	0.75
1135	0.9253472222222222	0.75
1136	0.9256944444444444	0.75
1137	0.9260416666666667	0.75
1138	0.9263888888888889	0.75
1139	0.9267361111111111	0.75
1140	0.9270833333333333	0.75
1141	0.9274305555555555	0.75
1142	0.9277777777777778	0.75
1143	0.928125	0.75
1144	0.9284722222222221	0.75
1145	0.9288194444444444	0.75
1146	0.9291666666666667	0.75
1147	0.9295138888888889	0.75
1148	0.9298611111111111	0.75
1149	0.9302083333333333	0.75
1150	0.9305555555555556	0.75
1151	0.9309027777777779	0.75
1152	0.93125	0.75
1153	0.9315972222222222	0.75
1154	0.9319444444444445	0.75
1155	0.9322916666666667	0.75
1156	0.9326388888888889	0.75
1157	0.9329861111111111	0.75
1158	0.9333333333333333	0.75
1159	0.9336805555555556	0.75
1160	0.9340277777777778	0.75
1161	0.934375	0.75
1162	0.9347222222222222	0.75
1163	0.9350694444444445	0.75
1164	0.9354166666666667	0.75
1165	0.9357638888888888	0.75
1166	0.9361111111111111	0.75
1167	0.9364583333333334	0.75
1168	0.9368055555555556	0.75
1169	0.9371527777777777	0.75
1170	0.9375	0.75
1171	0.9378472222222223	0.75
1172	0.9381944444444444	0.75
1173	0.9385416666666666	0.75
1174	0.9388888888888889	0.75
1175	0.9392361111111112	0.75
1176	0.9395833333333333	0.75
1177	0.9399305555555555	0.75
1178	0.9402777777777778	0.75
1179	0.940625	0.75
1180	0.9409722222222222	0.75
1181	0.9413194444444444	0.75
1182	0.9416666666666667	0.75
1183	0.9420138888888889	0.75
1184	0.9423611111111111	0.75
1185	0.9427083333333333	0.75
1186	0.9430555555555555	0.75
1187	0.9434027777777778	0.75
1188	0.94375	0.75
1189	0.9440972222222221	0.75
1190	0.9444444444444444	0.75
1191	0.9447916666666667	0.75
1192	0.9451388888888889	0.75
1193	0.9454861111111111	0.75
1194	0.9458333333333333	0.75
1195	0.9461805555555556	0.75
1196	0.9465277777777779	0.75
1197	0.946875	0.75
1198	0.9472222222222222	0.75
1199	0.9475694444444445	0.75
1200	0.9479166666666667	0.75
1201	0.9482638888888889	0.75
1202	0.9486111111111111	0.75
1203	0.9489583333333333	0.75
1204	0.9493055555555556	0.75
1205	0.9496527777777778	0.75
1206	0.95	0.75
1207	0.9503472222222222	0.75
1208	0.9506944444444445	0.75
1209	0.9510416666666667	0.75
1210	0.9513888888888888	0.75
1211	0.9517361111111111	0.75
1212	0.9520833333333334	0.75
1213	0.9524305555555556	0.75
1214	0.9527777777777777	0.75
1215	0.953125	0.75
1216	0.9534722222222223	0.75
1217	0.9538194444444444	0.75
1218	0.9541666666666666	0.75
1219	0.9545138888888889	0.75
1220	0.9548611111111112	0.75
1221	0.9552083333333333	0.75
1222	0.9555555555555555	0.75
1223	0.9559027777777778	0.75
1224	0.95625	0.75
1225	0.9565972222222222	0.75
1226	0.9569444444444444	0.75
1227	0.9572916666666667	0.75
1228	0.9576388888888889	0.75
1229	0.9579861111111111	0.75
1230	0.9583333333333333	0.75
1231	0.9586805555555555	0.75
1232	0.9590277777777778	0.75
1233	0.959375	0.75
1234	0.9597222222222221	0.75
1235	0.9600694444444444	0.75
1236	0.9604166666666667	0.75
1237	0.9607638888888889	0.75
1238	0.9611111111111111	0.75
1239	0.9614583333333333	0.75
1240	0.9618055555555556	0.75
1241	0.9621527777777779	0.75
1242	0.9625	0.75
1243	0.9628472222222222	0.75
1244	0.9631944444444445	0.75
1245	0.9635416666666667	0.75
1246	0.9638888888888889	0.75
1247	0.9642361111111111	0.75
1248	0.9645833333333333	0.75
1249	0.9649305555555556	0.75
1250	0.9652777777777778	0.75
1251	0.965625	0.75
1252	0.9659722222222222	0.75
1253	0.9663194444444445	0.75
1254	0.9666666666666667	0.75
1255	0.9670138888888888	0.75
1256	0.9673611111111111	0.75
1257	0.9677083333333334	0.75
1258	0.9680555555555556	0.75
1259	0.9684027777777777	0.75
1260	0.96875	0.75
1261	0.9690972222222223	0.75
1262	0.9694444444444444	0.75
1263	0.9697916666666666	0.75
1264	0.9701388888888889	0.75
1265	0.9704861111111112	0.75
1266	0.9708333333333333	0.75
1267	0.9711805555555555	0.75
1268	0.9715277777777778	0.75
1269	0.971875	0.75
1270	0.9722222222222222	0.75
1271	0.9725694444444444	0.75
1272	0.9729166666666667	0.75
1273	0.9732638888888889	0.75
1274	0.9736111111111111	0.75
1275	0.9739583333333333	0.75
1276	0.9743055555555555	0.75
1277	0.9746527777777778	0.75
1278	0.975	0.75
1279	0.9753472222222221	0.75
1280	0.9756944444444444	0.75
1281	0.9760416666666667	0.75
1282	0.9763888888888889	0.75
1283	0.9767361111111111	0.75
1284	0.9770833333333333	0.75
1285	0.9774305555555556	0.75
1286	0.9777777777777779	0.75
1287	0.978125	0.75
1288	0.9784722222222222	0.75
1289	0.9788194444444445	0.75
1290	0.9791666666666667	0.75
1291	0.9795138888888889	0.75
1292	0.9798611111111111	0.75
1293	0.9802083333333333	0.75
1294	0.9805555555555556	0.75
1295	0.9809027777777778	0.75
1296	0.98125	0.75
1297	0.9815972222222222	0.75
1298	0.9819444444444445	0.75
1299	0.9822916666666667	0.75
1300	0.9826388888888888	0.75
1301	0.9829861111111111	0.75
1302	0.9833333333333334	0.75
1303	0.9836805555555556	0.75
1304	0.9840277777777777	0.75
1305	0.984375	0.75
1306	0.9847222222222223	0.75
1307	0.9850694444444444	0.75
1308	0.9854166666666666	0.75
1309	0.9857638888888889	0.75
1310	0.9861111111111112	0.75
1311	0.9864583333333333	0.75
1312	0.9868055555555555	0.75
1313	0.9871527777777778	0.75
1314	0.9875	0.75
1315	0.9878472222222222	0.75
1316	0.9881944444444444	0.75
1317	0.9885416666666667	0.75
1318	0.9888888888888889	0.75
1319	0.9892361111111111	0.75
1320	0.9895833333333333	0.75
1321	0.9899305555555555	0.75
1322	0.9902777777777778	0.75
1323	0.990625	0.75
1324	0.9909722222222221	0.75
1325	0.9913194444444444	0.75
1326	0.9916666666666667	0.75
1327	0.9920138888888889	0.75
1328	0.9923611111111111	0.75
1329	0.9927083333333333	0.75
1330	0.9930555555555556	0.75
1331	0.9934027777777779	0.75
1332	0.99375	0.75
1333	0.9940972222222222	0.75
1334	0.9944444444444445	0.75
1335	0.9947916666666667	0.75
1336	0.9951388888888889	0.75
1337	0.9954861111111111	0.75
1338	0.9958333333333333	0.75
1339	0.9961805555555556	0.75
1340	0.9965277777777778	0.75
1341	0.996875	0.75
1342	0.9972222222222222	0.75
1343	0.9975694444444445	0.75
1344	0.9979166666666667	0.75
1345	0.9982638888888888	0.75
1346	0.9986111111111111	0.75
1347	0.9989583333333334	0.75
1348	0.9993055555555556	0.75
1349	0.9996527777777777	0.75
1350	1.0	0.75
1351	1.0003472222222223	0.75
1352	1.0006944444444446	0.75
1353	1.0010416666666666	0.75
1354	1.0013888888888889	0.75
1355	1.0017361111111112	0.75
1356	1.0020833333333332	0.75
1357	1.0024305555555555	0.75
1358	1.0027777777777778	0.75
1359	1.003125	0.75
1360	1.0034722222222223	0.75
1361	1.0038194444444444	0.75
1362	1.0041666666666667	0.75
1363	1.004513888888889	0.75
1364	1.004861111111111	0.75
1365	1.0052083333333333	0.75
1366	1.0055555555555555	0.75
1367	1.0059027777777778	0.75
1368	1.00625	0.75
1369	1.0065972222222221	0.75
1370	1.0069444444444444	0.75
1371	1.0072916666666667	0.75
1372	1.0076388888888888	0.75
1373	1.0079861111111112	0.75
1374	1.0083333333333333	0.75
1375	1.0086805555555556	0.75
1376	1.0090277777777779	0.75
1377	1.009375	0.75
1378	1.0097222222222222	0.75
1379	1.0100694444444445	0.75
1380	1.0104166666666667	0.75
1381	1.010763888888889	0.75
1382	1.011111111111111	0.75
1383	1.0114583333333333	0.75
1384	1.0118055555555556	0.75
1385	1.0121527777777777	0.75
1386	1.0125	0.75
1387	1.0128472222222222	0.75
1388	1.0131944444444445	0.75
1389	1.0135416666666668	0.75
1390	1.0138888888888888	0.75
1391	1.0142361111111111	0.75
1392	1.0145833333333334	0.75
1393	1.0149305555555554	0.75
1394	1.0152777777777777	0.75
1395	1.015625	0.75
1396	1.0159722222222223	0.75
1397	1.0163194444444446	0.75
1398	1.0166666666666666	0.75
1399	1.0170138888888889	0.75
1400	1.0173611111111112	0.75
1401	1.0177083333333332	0.75
1402	1.0180555555555555	0.75
1403	1.0184027777777778	0.75
1404	1.01875	0.75
1405	1.0190972222222223	0.75
1406	1.0194444444444444	0.75
1407	1.0197916666666667	0.75
1408	1.020138888888889	0.75
1409	1.020486111111111	0.75
1410	1.0208333333333333	0.75
1411	1.0211805555555555	0.75
1412	1.0215277777777778	0.75
1413	1.021875	0.75
1414	1.0222222222222221	0.75
1415	1.0225694444444444	0.75
1416	1.0229166666666667	0.75
1417	1.0232638888888888	0.75
1418	1.0236111111111112	0.75
1419	1.0239583333333333	0.75
1420	1.0243055555555556	0.75
1421	1.0246527777777779	0.75
1422	1.025	0.75
1423	1.0253472222222222	0.75
1424	1.0256944444444445	0.75
1425	1.0260416666666667	0.75
1426	1.026388888888889	0.75
1427	1.026736111111111	0.75
1428	1.0270833333333333	0.75
1429	1.0274305555555556	0.75
1430	1.0277777777777777	0.75
1431	1.028125	0.75
1432	1.0284722222222222	0.75
1433	1.0288194444444445	0.75
1434	1.0291666666666668	0.75
1435	1.0295138888888888	0.75
1436	1.0298611111111111	0.75
1437	1.0302083333333334	0.75
1438	1.0305555555555554	0.75
1439	1.0309027777777777	0.75
1440	1.03125	0.75
1441	1.0315972222222223	0.75
1442	1.0319444444444446	0.75
1443	1.0322916666666666	0.75
1444	1.0326388888888889	0.75
1445	1.0329861111111112	0.75
1446	1.0333333333333332	0.75
1447	1.0336805555555557	0.75
1448	1.0340277777777778	0.75
1449	1.034375	0.75
1450	1.0347222222222223	0.75
1451	1.0350694444444444	0.75
1452	1.0354166666666667	0.75
1453	1.035763888888889	0.75
1454	1.036111111111111	0.75
1455	1.0364583333333335	0.75
1456	1.0368055555555555	0.75
1457	1.0371527777777778	0.75
1458	1.0375	0.75
1459	1.0378472222222221	0.75
1460	1.0381944444444444	0.75
1461	1.0385416666666667	0.75
1462	1.0388888888888888	0.75
1463	1.0392361111111112	0.75
1464	1.0395833333333333	0.75
1465	1.0399305555555556	0.75
1466	1.0402777777777779	0.75
1467	1.040625	0.75
1468	1.0409722222222222	0.75
1469	1.0413194444444445	0.75
1470	1.0416666666666665	0.75
1471	1.042013888888889	0.75
1472	1.042361111111111	0.75
1473	1.0427083333333333	0.75
1474	1.0430555555555556	0.75
1475	1.0434027777777777	0.75
1476	1.04375	0.75
1477	1.0440972222222222	0.75
1478	1.0444444444444443	0.75
1479	1.0447916666666668	0.75
1480	1.0451388888888888	0.75
1481	1.0454861111111111	0.75
1482	1.0458333333333334	0.75
1483	1.0461805555555554	0.75
1484	1.0465277777777777	0.75
1485	1.046875	0.75
1486	1.0472222222222223	0.75
1487	1.0475694444444446	0.75
1488	1.0479166666666666	0.75
1489	1.0482638888888889	0.75
1490	1.0486111111111112	0.75
1491	1.0489583333333332	0.75
1492	1.0493055555555557	0.75
1493	1.0496527777777778	0.75
1494	1.05	0.75
1495	1.0503472222222223	0.75
1496	1.0506944444444444	0.75
1497	1.0510416666666667	0.75
1498	1.051388888888889	0.75
1499	1.051736111111111	0.75
1500	1.0520833333333335	0.75
1501	1.0524305555555555	0.75
1502	1.0527777777777778	0.75
1503	1.053125	0.75
1504	1.0534722222222221	0.75
1505	1.0538194444444444	0.75
1506	1.0541666666666667	0.75
1507	1.0545138888888888	0.75
1508	1.0548611111111112	0.75
1509	1.0552083333333333	0.75
1510	1.0555555555555556	0.75
1511	1.0559027777777779	0.75
1512	1.05625	0.75
1513	1.0565972222222222	0.75
1514	1.0569444444444445	0.75
1515	1.0572916666666665	0.75
1516	1.057638888888889	0.75
1517	1.057986111111111	0.75
1518	1.0583333333333333	0.75
1519	1.0586805555555556	0.75
1520	1.0590277777777777	0.75
1521	1.059375	0.75
1522	1.0597222222222222	0.75
1523	1.0600694444444443	0.75
1524	1.0604166666666668	0.75
1525	1.0607638888888888	0.75
1526	1.0611111111111111	0.75
1527	1.0614583333333334	0.75
1528	1.0618055555555554	0.75
1529	1.0621527777777777	0.75
1530	1.0625	0.75
1531	1.0628472222222223	0.75
1532	1.0631944444444446	0.75
1533	1.0635416666666666	0.75
1534	1.0638888888888889	0.75
1535	1.0642361111111112	0.75
1536	1.0645833333333332	0.75
1537	1.0649305555555557	0.75
1538	1.0652777777777778	0.75
1539	1.065625	0.75
1540	1.0659722222222223	0.75
1541	1.0663194444444444	0.75
1542	1.0666666666666667	0.75
1543	1.067013888888889	0.75
1544	1.067361111111111	0.75
1545	1.0677083333333335	0.75
1546	1.0680555555555555	0.75
1547	1.0684027777777778	0.75
1548	1.06875	0.75
1549	1.0690972222222221	0.75
1550	1.0694444444444444	0.75
1551	1.0697916666666667	0.75
1552	1.0701388888888888	0.75
1553	1.0704861111111112	0.75
1554	1.0708333333333333	0.75
1555	1.0711805555555556	0.75
1556	1.0715277777777779	0.75
1557	1.071875	0.75
1558	1.0722222222222222	0.75
1559	1.0725694444444445	0.75
1560	1.0729166666666665	0.75
1561	1.073263888888889	0.75
1562	1.073611111111111	0.75
1563	1.0739583333333333	0.75
1564	1.0743055555555556	0.75
1565	1.0746527777777777	0.75
1566	1.075	0.75
1567	1.0753472222222222	0.75
1568	1.0756944444444443	0.75
1569	1.0760416666666668	0.75
1570	1.0763888888888888	0.75
1571	1.0767361111111111	0.75
1572	1.0770833333333334	0.75
1573	1.0774305555555554	0.75
1574	1.0777777777777777	0.75
1575	1.078125	0.75
1576	1.0784722222222223	0.75
1577	1.0788194444444446	0.75
1578	1.0791666666666666	0.75
1579	1.0795138888888889	0.75
1580	1.0798611111111112	0.75
1581	1.0802083333333332	0.75
1582	1.0805555555555557	0.75
1583	1.0809027777777778	0.75
1584	1.08125	0.75
1585	1.0815972222222223	0.75
1586	1.0819444444444444	0.75
1587	1.0822916666666667	0.75
1588	1.082638888888889	0.75
1589	1.082986111111111	0.75
1590	1.0833333333333335	0.75
1591	1.0836805555555555	0.75
1592	1.0840277777777778	0.75
1593	1.084375	0.75
1594	1.0847222222222221	0.75
1595	1.0850694444444444	0.75
1596	1.0854166666666667	0.75
1597	1.0857638888888888	0.75
1598	1.0861111111111112	0.75
1599	1.0864583333333333	0.75
1600	1.0868055555555556	0.75
1601	1.0871527777777779	0.75
1602	1.0875	0.75
1603	1.0878472222222222	0.75
1604	1.0881944444444445	0.75
1605	1.0885416666666665	0.75
1606	1.088888888888889	0.75
1607	1.089236111111111	0.75
1608	1.0895833333333333	0.75
1609	1.0899305555555556	0.75
1610	1.0902777777777777	0.75
1611	1.090625	0.75
1612	1.0909722222222222	0.75
1613	1.0913194444444443	0.75
1614	1.0916666666666668	0.75
1615	1.0920138888888888	0.75
1616	1.0923611111111111	0.75
1617	1.0927083333333334	0.75
1618	1.0930555555555554	0.75
1619	1.0934027777777777	0.75
1620	1.09375	0.75
1621	1.0940972222222223	0.75
1622	1.0944444444444446	0.75
1623	1.0947916666666666	0.75
1624	1.0951388888888889	0.75
1625	1.0954861111111112	0.75
1626	1.0958333333333332	0.75
1627	1.0961805555555557	0.75
1628	1.0965277777777778	0.75
1629	1.096875	0.75
1630	1.0972222222222223	0.75
1631	1.0975694444444444	0.75
1632	1.0979166666666667	0.75
1633	1.098263888888889	0.75
1634	1.098611111111111	0.75
1635	1.0989583333333335	0.75
1636	1.0993055555555555	0.75
1637	1.0996527777777778	0.75
1638	1.1	0.75
1639	1.1003472222222221	0.75
1640	1.1006944444444444	0.75
1641	1.1010416666666667	0.75
1642	1.1013888888888888	0.75
1643	1.1017361111111112	0.75
1644	1.1020833333333333	0.75
1645	1.1024305555555556	0.75
1646	1.1027777777777779	0.75
1647	1.103125	0.75
1648	1.1034722222222222	0.75
1649	1.1038194444444445	0.75
1650	1.1041666666666665	0.75
1651	1.104513888888889	0.75
1652	1.104861111111111	0.75
1653	1.1052083333333333	0.75
1654	1.1055555555555556	0.75
1655	1.1059027777777777	0.75
1656	1.10625	0.75
1657	1.1065972222222222	0.75
1658	1.1069444444444443	0.75
1659	1.1072916666666668	0.75
1660	1.1076388888888888	0.75
1661	1.1079861111111111	0.75
1662	1.1083333333333334	0.75
1663	1.1086805555555554	0.75
1664	1.1090277777777777	0.75
1665	1.109375	0.75
1666	1.1097222222222223	0.75
1667	1.1100694444444446	0.75
1668	1.1104166666666666	0.75
1669	1.1107638888888889	0.75
1670	1.1111111111111112	0.75
1671	1.1114583333333332	0.75
1672	1.1118055555555557	0.75
1673	1.1121527777777778	0.75
1674	1.1125	0.75
1675	1.1128472222222223	0.75
1676	1.1131944444444444	0.75
1677	1.1135416666666667	0.75
1678	1.113888888888889	0.75
1679	1.114236111111111	0.75
1680	1.1145833333333335	0.75
1681	1.1149305555555555	0.75
1682	1.1152777777777778	0.75
1683	1.115625	0.75
1684	1.1159722222222221	0.75
1685	1.1163194444444444	0.75
1686	1.1166666666666667	0.75
1687	1.1170138888888888	0.75
1688	1.1173611111111112	0.75
1689	1.1177083333333333	0.75
1690	1.1180555555555556	0.75
1691	1.1184027777777779	0.75
1692	1.11875	0.75
1693	1.1190972222222222	0.75
1694	1.1194444444444445	0.75
1695	1.1197916666666665	0.75
1696	1.120138888888889	0.75
1697	1.120486111111111	0.75
1698	1.1208333333333333	0.75
1699	1.1211805555555556	0.75
1700	1.1215277777777777	0.75
1701	1.121875	0.75
1702	1.1222222222222222	0.75
1703	1.1225694444444443	0.75
1704	1.1229166666666668	0.75
1705	1.1232638888888888	0.75
1706	1.1236111111111111	0.75
1707	1.1239583333333334	0.75
1708	1.1243055555555554	0.75
1709	1.1246527777777777	0.75
1710	1.125	0.75
1711	1.1253472222222223	0.75
1712	1.1256944444444446	0.75
1713	1.1260416666666666	0.75
1714	1.1263888888888889	0.75
1715	1.1267361111111112	0.75
1716	1.1270833333333332	0.75
1717	1.1274305555555557	0.75
1718	1.1277777777777778	0.75
1719	1.128125	0.75
1720	1.1284722222222223	0.75
1721	1.1288194444444444	0.75
1722	1.1291666666666667	0.75
1723	1.129513888888889	0.75
1724	1.129861111111111	0.75
1725	1.1302083333333335	0.75
1726	1.1305555555555555	0.75
1727	1.1309027777777778	0.75
1728	1.13125	0.75
1729	1.1315972222222221	0.75
1730	1.1319444444444444	0.75
1731	1.1322916666666667	0.75
1732	1.1326388888888888	0.75
1733	1.1329861111111112	0.75
1734	1.1333333333333333	0.75
1735	1.1336805555555556	0.75
1736	1.1340277777777779	0.75
1737	1.134375	0.75
1738	1.1347222222222222	0.75
1739	1.1350694444444445	0.75
1740	1.1354166666666665	0.75
1741	1.135763888888889	0.75
1742	1.136111111111111	0.75
1743	1.1364583333333333	0.75
1744	1.1368055555555556	0.75
1745	1.1371527777777777	0.75
1746	1.1375	0.75
1747	1.1378472222222222	0.75
1748	1.1381944444444443	0.75
1749	1.1385416666666668	0.75
1750	1.1388888888888888	0.75
1751	1.1392361111111111	0.75
1752	1.1395833333333334	0.75
1753	1.1399305555555554	0.75
1754	1.1402777777777777	0.75
1755	1.140625	0.75
1756	1.1409722222222223	0.75
1757	1.1413194444444446	0.75
1758	1.1416666666666666	0.75
1759	1.1420138888888889	0.75
1760	1.1423611111111112	0.75
1761	1.1427083333333332	0.75
1762	1.1430555555555557	0.75
1763	1.1434027777777778	0.75
1764	1.14375	0.75
1765	1.1440972222222223	0.75
1766	1.1444444444444444	0.75
1767	1.1447916666666667	0.75
1768	1.145138888888889	0.75
1769	1.145486111111111	0.75
1770	1.1458333333333335	0.75
1771	1.1461805555555555	0.75
1772	1.1465277777777778	0.75
1773	1.146875	0.75
1774	1.1472222222222221	0.75
1775	1.1475694444444444	0.75
1776	1.1479166666666667	0.75
1777	1.1482638888888888	0.75
1778	1.1486111111111112	0.75
1779	1.1489583333333333	0.75
1780	1.1493055555555556	0.75
1781	1.1496527777777779	0.75
1782	1.15	0.75
1783	1.1503472222222222	0.75
1784	1.1506944444444445	0.75
1785	1.1510416666666665	0.75
1786	1.151388888888889	0.75
1787	1.151736111111111	0.75
1788	1.1520833333333333	0.75
1789	1.1524305555555556	0.75
1790	1.1527777777777777	0.75
1791	1.153125	0.75
1792	1.1534722222222222	0.75
1793	1.1538194444444443	0.75
1794	1.1541666666666668	0.75
1795	1.1545138888888888	0.75
1796	1.1548611111111111	0.75
1797	1.1552083333333334	0.75
1798	1.1555555555555554	0.75
1799	1.1559027777777777	0.75
1800	1.15625	0.75
1801	1.1565972222222223	0.75
1802	1.1569444444444446	0.75
1803	1.1572916666666666	0.75
1804	1.1576388888888889	0.75
1805	1.1579861111111112	0.75
1806	1.1583333333333332	0.75
1807	1.1586805555555557	0.75
1808	1.1590277777777778	0.75
1809	1.159375	0.75
1810	1.1597222222222223	0.75
1811	1.1600694444444444	0.75
1812	1.1604166666666667	0.75
1813	1.160763888888889	0.75
1814	1.161111111111111	0.75
1815	1.1614583333333335	0.75
1816	1.1618055555555555	0.75
1817	1.1621527777777778	0.75
1818	1.1625	0.75
1819	1.1628472222222221	0.75
1820	1.1631944444444444	0.75
1821	1.1635416666666667	0.75
1822	1.1638888888888888	0.75
1823	1.1642361111111112	0.75
1824	1.1645833333333333	0.75
1825	1.1649305555555556	0.75
1826	1.1652777777777779	0.75
1827	1.165625	0.75
1828	1.1659722222222222	0.75
1829	1.1663194444444445	0.75
1830	1.1666666666666665	0.75
1831	1.167013888888889	0.75
1832	1.167361111111111	0.75
1833	1.1677083333333333	0.75
1834	1.1680555555555556	0.75
1835	1.1684027777777777	0.75
1836	1.16875	0.75
1837	1.1690972222222222	0.75
1838	1.1694444444444443	0.75
1839	1.1697916666666668	0.75
1840	1.1701388888888888	0.75
1841	1.1704861111111111	0.75
1842	1.1708333333333334	0.75
1843	1.1711805555555554	0.75
1844	1.1715277777777777	0.75
1845	1.171875	0.75
1846	1.1722222222222223	0.75
1847	1.1725694444444446	0.75
1848	1.1729166666666666	0.75
1849	1.1732638888888889	0.75
1850	1.1736111111111112	0.75
1851	1.1739583333333332	0.75
1852	1.1743055555555557	0.75
1853	1.1746527777777778	0.75
1854	1.175	0.75
1855	1.1753472222222223	0.75
1856	1.1756944444444444	0.75
1857	1.1760416666666667	0.75
1858	1.176388888888889	0.75
1859	1.176736111111111	0.75
1860	1.1770833333333335	0.75
1861	1.1774305555555555	0.75
1862	1.1777777777777778	0.75
1863	1.178125	0.75
1864	1.1784722222222221	0.75
1865	1.1788194444444444	0.75
1866	1.1791666666666667	0.75
1867	1.1795138888888888	0.75
1868	1.1798611111111112	0.75
1869	1.1802083333333333	0.75
1870	1.1805555555555556	0.75
1871	1.1809027777777779	0.75
1872	1.18125	0.75
1873	1.1815972222222222	0.75
1874	1.1819444444444445	0.75
1875	1.1822916666666665	0.75
1876	1.182638888888889	0.75
1877	1.182986111111111	0.75
1878	1.1833333333333333	0.75
1879	1.1836805555555556	0.75
1880	1.1840277777777777	0.75
1881	1.184375	0.75
1882	1.1847222222222222	0.75
1883	1.1850694444444443	0.75
1884	1.1854166666666668	0.75
1885	1.1857638888888888	0.75
1886	1.1861111111111111	0.75
1887	1.1864583333333334	0.75
1888	1.1868055555555554	0.75
1889	1.1871527777777777	0.75
1890	1.1875	0.75
1891	1.1878472222222223	0.75
1892	1.1881944444444446	0.75
1893	1.1885416666666666	0.75
1894	1.1888888888888889	0.75
1895	1.1892361111111112	0.75
1896	1.1895833333333332	0.75
1897	1.1899305555555557	0.75
1898	1.1902777777777778	0.75
1899	1.190625	0.75
1900	1.1909722222222223	0.75
1901	1.1913194444444444	0.75
1902	1.1916666666666667	0.75
1903	1.192013888888889	0.75
1904	1.192361111111111	0.75
1905	1.1927083333333335	0.75
1906	1.1930555555555555	0.75
1907	1.1934027777777778	0.75
1908	1.19375	0.75
1909	1.1940972222222221	0.75
1910	1.1944444444444444	0.75
1911	1.1947916666666667	0.75
1912	1.1951388888888888	0.75
1913	1.1954861111111112	0.75
1914	1.1958333333333333	0.75
1915	1.1961805555555556	0.75
1916	1.1965277777777779	0.75
1917	1.196875	0.75
1918	1.1972222222222222	0.75
1919	1.1975694444444445	0.75
1920	1.1979166666666665	0.75
1921	1.198263888888889	0.75
1922	1.198611111111111	0.75
1923	1.1989583333333333	0.75
1924	1.1993055555555556	0.75
1925	1.1996527777777777	0.75
1926	1.2	0.75
1927	1.2003472222222222	0.75
1928	1.2006944444444443	0.75
1929	1.2010416666666668	0.75
1930	1.2013888888888888	0.75
1931	1.2017361111111111	0.75
1932	1.2020833333333334	0.75
1933	1.2024305555555554	0.75
1934	1.2027777777777777	0.75
1935	1.203125	0.75
1936	1.2034722222222223	0.75
1937	1.2038194444444446	0.75
1938	1.2041666666666666	0.75
1939	1.2045138888888889	0.75
1940	1.2048611111111112	0.75
1941	1.2052083333333332	0.75
1942	1.2055555555555557	0.75
1943	1.2059027777777778	0.75
1944	1.20625	0.75
1945	1.2065972222222223	0.75
1946	1.2069444444444444	0.75
1947	1.2072916666666667	0.75
1948	1.207638888888889	0.75
1949	1.207986111111111	0.75
1950	1.2083333333333335	0.75
1951	1.2086805555555555	0.75
1952	1.2090277777777778	0.75
1953	1.209375	0.75
1954	1.2097222222222221	0.75
1955	1.2100694444444444	0.75
1956	1.2104166666666667	0.75
1957	1.2107638888888888	0.75
1958	1.2111111111111112	0.75
1959	1.2114583333333333	0.75
1960	1.2118055555555556	0.75
1961	1.2121527777777779	0.75
1962	1.2125	0.75
1963	1.2128472222222222	0.75
1964	1.2131944444444445	0.75
1965	1.2135416666666665	0.75
1966	1.213888888888889	0.75
1967	1.214236111111111	0.75
1968	1.2145833333333333	0.75
1969	1.2149305555555556	0.75
1970	1.2152777777777777	0.75
1971	1.215625	0.75
1972	1.2159722222222222	0.75
1973	1.2163194444444443	0.75
1974	1.2166666666666668	0.75
1975	1.2170138888888888	0.75
1976	1.2173611111111111	0.75
1977	1.2177083333333334	0.75
1978	1.2180555555555554	0.75
1979	1.2184027777777777	0.75
1980	1.21875	0.75
1981	1.2190972222222223	0.75
1982	1.2194444444444446	0.75
1983	1.2197916666666666	0.75
1984	1.2201388888888889	0.75
1985	1.2204861111111112	0.75
1986	1.2208333333333332	0.75
1987	1.2211805555555557	0.75
1988	1.2215277777777778	0.75
1989	1.221875	0.75
1990	1.2222222222222223	0.75
1991	1.2225694444444444	0.75
1992	1.2229166666666667	0.75
1993	1.223263888888889	0.75
1994	1.223611111111111	0.75
1995	1.2239583333333335	0.75
1996	1.2243055555555555	0.75
1997	1.2246527777777778	0.75
1998	1.225	0.75
[truncated: 18,466 more rows]
