# Supplementary material for: Diminished circadian and ultradian rhythms of human brain activity in pathological tissue in vivo
Source: Nat Commun. 2024 Oct 2;15:8527. doi: 10.1038/s41467-024-52769-6 (PMC11447262; doi:10.1038/s41467-024-52769-6)
Supplement: Supplementary file 4 — Source Data [file 41467_2024_52769_MOESM4_ESM.zip › SourceData/tableS2.2.xlsx]

## Sheet: Sheet1
Delta	Theta	Alpha	Beta	Gamma	Rhythm
[0.7111111111111111, 81.57894736842105%]	[0.6366666666666666, 73.68421052631578%]	[0.72, 86.8421052631579%]	[0.7045036764705883, 84.21052631578947%]	[0.7071428571428571, 73.68421052631578%]	1h-3h
[0.6844444444444444, 71.05263157894737%]	[0.6455128205128204, 63.1578947368421%]	[0.6802777777777778, 81.57894736842105%]	[0.6892857142857143, 78.94736842105263%]	[0.5736363636363637, 63.1578947368421%]	3h-6h
[0.6892361111111112, 76.31578947368422%]	[0.6770833333333333, 65.78947368421053%]	[0.6722222222222223, 76.31578947368422%]	[0.7475490196078431, 71.05263157894737%]	[0.6414285714285713, 71.05263157894737%]	6h-9h
[0.6583333333333333, 76.31578947368422%]	[0.6360294117647058, 63.1578947368421%]	[0.625, 60.526315789473685%]	[0.6666666666666667, 68.42105263157895%]	[0.625, 73.68421052631578%]	9h-12h
[0.6051136363636365, 73.68421052631578%]	[0.5252587991718426, 52.63157894736842%]	[0.6132478632478633, 55.26315789473685%]	[0.6396103896103895, 68.42105263157895%]	[0.5634920634920635, 60.526315789473685%]	12h-19h
[0.6043478260869566, 71.05263157894737%]	[0.5527777777777778, 57.89473684210527%]	[0.5888888888888888, 68.42105263157895%]	[0.6666666666666667, 71.05263157894737%]	[0.611904761904762, 76.31578947368422%]	19h-1.3d
