# Supplementary material for: Diminished circadian and ultradian rhythms of human brain activity in pathological tissue in vivo
Source: Nat Commun. 2024 Oct 2;15:8527. doi: 10.1038/s41467-024-52769-6 (PMC11447262; doi:10.1038/s41467-024-52769-6)
Supplement: Supplementary file 4 — Source Data [file 41467_2024_52769_MOESM4_ESM.zip › SourceData/figure9a.csv]

	R	R_soz	R_not_soz
0	0.2021694711741369	0.1809313702798182	0.2729783201496979
2	0.8951136067473989	0.9486132842439217	0.9186734185215455
3	0.9926650669350536	0.7345703742772608	0.9848297606675158
4	0.8981442377993974	0.8723640016427208	0.8700617385371046
5	0.35770500222117935	0.4214946979087264	0.43007509466986354
6	0.4674469227920093	0.3826134708745315	0.38588700640880813
7	0.16737151998742805	0.10663006969610028	0.12193755450573264
8	0.08827246179522065	0.013248649728584062	0.010318196109618325
9	0.12987084323424528	0.3723435473017385	0.20976069618285953
10	0.7532776207923247	0.7455093548067224	0.7477718180451381
11	0.2817472119130486	0.3117370766349651	0.2856060211010035
12	0.2775480084183579	0.11545163884361836	0.26244573767096224
13	0.40149680173176566	0.08214725698886038	0.49837812609222637
14	0.3632412554319934	0.17810892539009046	0.09117025688459143
15	0.4163104529296499	0.4447732940359647	0.38757072845259466
17	0.1971594372800987	0.19815536563029884	0.1980125969842056
19	0.20381148129640245	0.05135779790267686	0.06806598764449212
20	0.34455555332458493	0.5322980001775328	0.28384775281914376
22	0.8848653858145795	0.8882403511264876	0.8774576641352104
23	0.715293973218044	0.758973521318876	0.738764224000896
24	0.39722042195172474	0.38483496771264597	0.36772731325107977
25	0.46084512883335055	0.478662853462139	0.4481998714779471
26	0.7277093875988859	0.7269999773014466	0.7285285588418675
27	0.3120179351055938	0.11434432546317883	0.22983996762466943
28	0.06295320502798163	0.10130578539170469	0.09398835702586696
29	0.303898148160051	0.4510827616628682	0.45340737234775635
31	0.5964294765448447	0.6194518701107101	0.5943453041317572
33	0.6965478043285002	0.9719189076391708	0.9434144311914292
34	0.3139413027054104	0.2927992173358487	0.11656672725331228
35	0.3611010583057693	0.33225218961225844	0.3656031604982279
36	0.28286309043740215	0.3524272376708865	0.292116198308477
37	0.4100975307793827	0.3801269833322818	0.2026806006827461
38	0.46265675896400915	0.4395278615820182	0.6941598808631302
