# Supplementary material for: Diminished circadian and ultradian rhythms of human brain activity in pathological tissue in vivo
Source: Nat Commun. 2024 Oct 2;15:8527. doi: 10.1038/s41467-024-52769-6 (PMC11447262; doi:10.1038/s41467-024-52769-6)
Supplement: Supplementary file 4 — Source Data [file 41467_2024_52769_MOESM4_ESM.zip › SourceData/figure1abar.csv]

2.835288321090895182e-05
8.197944932870736149e-05
7.224191207415116473e-05
1.533435317122261541e-04
1.737800522335288152e-04
8.751501580586656243e-05
2.779324991532159813e-05
6.993299622011988704e-05
1.240653745958382882e-04
5.693158230106535174e-05
6.993023065881250121e-05
