# Supplementary material for: Diminished circadian and ultradian rhythms of human brain activity in pathological tissue in vivo
Source: Nat Commun. 2024 Oct 2;15:8527. doi: 10.1038/s41467-024-52769-6 (PMC11447262; doi:10.1038/s41467-024-52769-6)
Supplement: Supplementary file 4 — Source Data [file 41467_2024_52769_MOESM4_ESM.zip › SourceData/figure2b.csv]

roi_x	roi_y	roi_z	colour	values	roi_names
-41.288881799330035	-73.1633434359547	23.7071303238156	1	3.569476710386444e-05	l.inferiorparietal_1
-4.833108108108108	-42.72432432432432	22.327364864864865	0	8.45310149253477e-05	l.isthmuscingulate_1
-18.033854166666668	-94.63044507575758	9.396306818181818	0	5.1913036038623734e-05	l.lateraloccipital_1
-8.571515029251563	-74.65926971958847	-3.9082106112568087	0	0.00010850096356337402	l.lingual_1
-9.818975784041287	-77.53870583564907	8.95156808257245	0	0.00016007694645505034	l.pericalcarine_1
-5.144489105140681	-47.57732176856357	56.53776179394965	0	7.097715270889954e-05	l.precuneus_1
-41.107261255480694	-61.54411292909849	41.882044701101485	1	3.828658049475245e-05	l.inferiorparietal_2
-37.325892309579295	-79.77762786704281	0.20495523120323808	0	6.782612575927269e-05	l.lateraloccipital_2
-7.789984425542111	-60.5732598538397	31.9938900203666	0	9.924717659664835e-05	l.precuneus_2
-22.221013886565167	-59.39049690480174	59.07495399029614	0	4.985214362520531e-05	l.superiorparietal_2
-15.429495268138801	-79.06419558359622	39.84479495268139	1	5.175652048655762e-05	l.superiorparietal_3
