# Supplementary material for: Diminished circadian and ultradian rhythms of human brain activity in pathological tissue in vivo
Source: Nat Commun. 2024 Oct 2;15:8527. doi: 10.1038/s41467-024-52769-6 (PMC11447262; doi:10.1038/s41467-024-52769-6)
Supplement: Supplementary file 4 — Source Data [file 41467_2024_52769_MOESM4_ESM.zip › SourceData/figureS8.csv]

	AUC
7	0.625
7	0.79
7	0.5357142857142858
7	0.7222222222222222
7	0.2222222222222221
7	0.625
7	0.6590909090909091
7	0.30000000000000004
7	0.5
7	0.9333333333333333
7	0.8555555555555556
7	0.48571428571428565
7	0.5476190476190476
7	0.828125
7	0.9166666666666666
7	0.5555555555555556
7	0.6153846153846154
7	0.2857142857142857
7
7	0.8181818181818181
7	0.6388888888888888
7	0.5166666666666667
7	0.3500000000000001
7	0.4833333333333334
7	0.6666666666666667
7	0.6
7	0.37037037037037035
7	0.45614035087719296
7	0.7058823529411764
7	0.6376811594202899
7	0.7291666666666667
7	0.6499999999999999
7	0.2857142857142857
7	0.8222222222222222
7	1.0
7	0.5357142857142857
7	0.6
7	0.6666666666666666
7	0.303030303030303
