# Supplementary material for: Diminished circadian and ultradian rhythms of human brain activity in pathological tissue in vivo
Source: Nat Commun. 2024 Oct 2;15:8527. doi: 10.1038/s41467-024-52769-6 (PMC11447262; doi:10.1038/s41467-024-52769-6)
Supplement: Supplementary file 4 — Source Data [file 41467_2024_52769_MOESM4_ESM.zip › SourceData/figure2a.csv]

-1.686841691264351697e-02 -1.706312220763837872e-02 -1.725578168875753493e-02 -1.744634899766981523e-02 -1.763477798113067402e-02 -1.782102270867839608e-02 -1.800503749000804607e-02 -1.818677688805579729e-02 -1.836619573341890035e-02 -1.854324914418311113e-02 -1.871789254684802506e-02 -1.889008169143390620e-02 -1.905977266408763471e-02 -1.922692190570356868e-02 -1.939148622600566502e-02 -1.955342…
-2.272597549103459041e-02 -2.299662621105912769e-02 -2.326464466046304289e-02 -2.352996805566470728e-02 -2.379253383003258893e-02 -2.405227965428306108e-02 -2.430914345596391773e-02 -2.456306343647303783e-02 -2.481397809075240601e-02 -2.506182622848274894e-02 -2.530654699577821604e-02 -2.554807989710558558e-02 -2.578636481724701918e-02 -2.602134204557836339e-02 -2.625295229213982923e-02 -2.648113…
-1.569165341631072186e-02 -1.587338174908993482e-02 -1.605325008150210869e-02 -1.623121615193275080e-02 -1.640723787689375712e-02 -1.658127336915311487e-02 -1.675328095459586997e-02 -1.692321918349658921e-02 -1.709104684386477530e-02 -1.725672297991221946e-02 -1.742020691099566837e-02 -1.758145824612260266e-02 -1.774043689711166799e-02 -1.789710309759983201e-02 -1.805141741633369684e-02 -1.820334…
-2.080901298077771772e-02 -2.108344735052496144e-02 -2.135561071212088019e-02 -2.162544145423896808e-02 -2.189287813689597129e-02 -2.215785951487606736e-02 -2.242032456038182270e-02 -2.268021247932991077e-02 -2.293746272792255431e-02 -2.319201503641450668e-02 -2.344380943540966267e-02 -2.369278627415014049e-02 -2.393888623437895671e-02 -2.418205035189960328e-02 -2.442222003530380298e-02 -2.465933…
-2.287222869527637606e-02 -2.315634983733894092e-02 -2.343793634561557732e-02 -2.371692358259579886e-02 -2.399324709969690578e-02 -2.426684266124806699e-02 -2.453764626635046228e-02 -2.480559416466444553e-02 -2.507062287388977379e-02 -2.533266920096732822e-02 -2.559167026468297385e-02 -2.584756351797083684e-02 -2.610028676987738785e-02 -2.634977820947094485e-02 -2.659597642132034701e-02 -2.683882…
-1.467453601319256007e-02 -1.486176139527931386e-02 -1.504735781088794438e-02 -1.523128382699121507e-02 -1.541349813664109544e-02 -1.559395957107624631e-02 -1.577262711274715623e-02 -1.594945990622514617e-02 -1.612441726974050971e-02 -1.629745871032701326e-02 -1.646854393905743119e-02 -1.663763288208495311e-02 -1.680468569365323184e-02 -1.696966277620202274e-02 -1.713252479375011739e-02 -1.729323…
-2.083969440000008749e-02 -2.108303736489534896e-02 -2.132384984848412213e-02 -2.156207416709841548e-02 -2.179765289428556296e-02 -2.203052888425183209e-02 -2.226064529424221991e-02 -2.248794560013912813e-02 -2.271237361285062539e-02 -2.293387350164572541e-02 -2.315238981905409082e-02 -2.336786751900070055e-02 -2.358025197272409570e-02 -2.378948899178311149e-02 -2.399552484576843170e-02 -2.419830…
-1.746837513907297662e-02 -1.766723011929604431e-02 -1.786400391273821817e-02 -1.805864944249492218e-02 -1.825111982207221206e-02 -1.844136837374663052e-02 -1.862934864602909177e-02 -1.881501442600835156e-02 -1.899831975374044468e-02 -1.917921894055812926e-02 -1.935766658829839518e-02 -1.953361760678063233e-02 -1.970702723057030092e-02 -1.987785103960949123e-02 -2.004604497277168162e-02 -2.021156…
-2.358401242982421930e-02 -2.388667314429495508e-02 -2.418664428086630958e-02 -2.448385683015327080e-02 -2.477824200809070065e-02 -2.506973128166775644e-02 -2.535825639354351638e-02 -2.564374937960317569e-02 -2.592614258735805033e-02 -2.620536870136683238e-02 -2.648136077017395479e-02 -2.675405222679547862e-02 -2.702337690733701628e-02 -2.728926907662431248e-02 -2.755166344838788639e-02 -2.781049…
-1.798118094707173292e-02 -1.815485515660015051e-02 -1.832629532199613748e-02 -1.849545803456028800e-02 -1.866230011392960506e-02 -1.882677862408947689e-02 -1.898885088883039973e-02 -1.914847450295251510e-02 -1.930560734496267888e-02 -1.946020759413494977e-02 -1.961223374883052165e-02 -1.976164464121501346e-02 -1.990839945018728352e-02 -2.005245771977881911e-02 -2.019377937390787539e-02 -2.033232…
-1.842103466476252213e-02 -1.864147726841091854e-02 -1.885973092813177099e-02 -1.907574434700721328e-02 -1.928946643990457274e-02 -1.950084635338125358e-02 -1.970983348578120298e-02 -1.991637750217273295e-02 -2.012042834884094494e-02 -2.032193627309012568e-02 -2.052085184518934180e-02 -2.071712597447216211e-02 -2.091070992287175079e-02 -2.110155532488048116e-02 -2.128961420331038079e-02 -2.147483…
