# Supplementary material for: Diminished circadian and ultradian rhythms of human brain activity in pathological tissue in vivo
Source: Nat Commun. 2024 Oct 2;15:8527. doi: 10.1038/s41467-024-52769-6 (PMC11447262; doi:10.1038/s41467-024-52769-6)
Supplement: Supplementary file 4 — Source Data [file 41467_2024_52769_MOESM4_ESM.zip › SourceData/figureS10.csv]

proximity	rAUC	cycle
peri	0.7916666666666667	1h-3h
peri	0.6309523809523809	1h-3h
peri	0.43452380952380953	1h-3h
peri	0.6666666666666666	1h-3h
peri	0.19047619047619047	1h-3h
peri	0.625	1h-3h
peri	0.6583333333333333	1h-3h
peri	0.7111111111111111	1h-3h
peri	0.5652173913043478	1h-3h
peri	0.6410256410256411	1h-3h
peri	0.65	1h-3h
peri	0.6111111111111112	1h-3h
peri	0.6458333333333334	1h-3h
peri	0.5694444444444444	1h-3h
peri	0.56	1h-3h
peri		1h-3h
peri	0.6799999999999999	1h-3h
peri	0.6166666666666667	1h-3h
peri	0.6599999999999999	1h-3h
peri	0.5555555555555556	1h-3h
peri	0.5	1h-3h
peri		1h-3h
peri	0.53125	1h-3h
peri	0.42361111111111105	1h-3h
peri	0.6777777777777778	1h-3h
peri	0.6111111111111112	1h-3h
peri	0.2857142857142857	1h-3h
peri	0.7105263157894737	1h-3h
peri	0.5909090909090909	1h-3h
peri	0.575	1h-3h
peri	0.5428571428571429	1h-3h
peri	0.484375	1h-3h
peri	0.4285714285714285	1h-3h
peri	0.7111111111111111	1h-3h
peri	0.546875	1h-3h
peri	0.6	1h-3h
peri	0.9285714285714286	1h-3h
peri	0.5882352941176471	1h-3h
peri	0.5757575757575757	1h-3h
inter ictal	0.75	1h-3h
inter ictal	0.7380952380952381	1h-3h
inter ictal	0.45238095238095233	1h-3h
inter ictal	0.5	1h-3h
inter ictal	0.2857142857142857	1h-3h
inter ictal	0.625	1h-3h
inter ictal	0.6833333333333333	1h-3h
inter ictal	0.5555555555555556	1h-3h
inter ictal	0.5942028985507246	1h-3h
inter ictal	0.5384615384615385	1h-3h
inter ictal	0.65	1h-3h
inter ictal	0.6111111111111112	1h-3h
inter ictal	0.59375	1h-3h
inter ictal	0.5694444444444444	1h-3h
inter ictal	0.52	1h-3h
inter ictal	0.5909090909090908	1h-3h
inter ictal	0.6533333333333333	1h-3h
inter ictal	0.6	1h-3h
inter ictal	0.64	1h-3h
inter ictal	0.5555555555555556	1h-3h
inter ictal	0.43333333333333335	1h-3h
inter ictal		1h-3h
inter ictal	0.5	1h-3h
inter ictal	0.5	1h-3h
inter ictal	0.6	1h-3h
inter ictal	0.6111111111111112	1h-3h
inter ictal	0.2857142857142857	1h-3h
inter ictal	0.6929824561403508	1h-3h
inter ictal	0.5227272727272727	1h-3h
inter ictal	0.6	1h-3h
inter ictal	0.6	1h-3h
inter ictal	0.5625	1h-3h
inter ictal	0.4464285714285714	1h-3h
inter ictal	0.6888888888888889	1h-3h
inter ictal	0.65625	1h-3h
inter ictal	0.55	1h-3h
inter ictal	0.8571428571428571	1h-3h
inter ictal	0.6862745098039216	1h-3h
inter ictal	0.5454545454545454	1h-3h
peri	0.8333333333333334	3h-6h
peri	0.6904761904761905	3h-6h
peri	0.4821428571428572	3h-6h
peri	0.5	3h-6h
peri	0.11904761904761907	3h-6h
peri	0.5625	3h-6h
peri	0.675	3h-6h
peri	0.7555555555555555	3h-6h
peri	0.4855072463768116	3h-6h
peri	0.6923076923076923	3h-6h
peri	0.75	3h-6h
peri	0.5277777777777778	3h-6h
peri	0.7291666666666667	3h-6h
peri	0.5138888888888888	3h-6h
peri	0.52	3h-6h
peri		3h-6h
peri	0.6533333333333333	3h-6h
peri	0.4833333333333334	3h-6h
peri	0.71	3h-6h
peri	0.5	3h-6h
peri	0.5333333333333333	3h-6h
peri		3h-6h
peri	0.5	3h-6h
peri	0.2870370370370371	3h-6h
peri	0.6333333333333333	3h-6h
peri	0.5555555555555556	3h-6h
peri	0.5714285714285714	3h-6h
peri	0.706140350877193	3h-6h
peri	0.7045454545454546	3h-6h
peri	0.625	3h-6h
peri	0.5142857142857142	3h-6h
peri	0.59375	3h-6h
peri	0.4642857142857143	3h-6h
peri	0.7111111111111111	3h-6h
peri	0.6875	3h-6h
peri	0.65	3h-6h
peri	0.7857142857142857	3h-6h
peri	0.5490196078431373	3h-6h
peri	0.6060606060606061	3h-6h
inter ictal	0.7916666666666667	3h-6h
inter ictal	0.6666666666666666	3h-6h
inter ictal	0.40476190476190477	3h-6h
inter ictal	0.5555555555555556	3h-6h
inter ictal	0.47619047619047616	3h-6h
inter ictal	0.5625	3h-6h
inter ictal	0.6666666666666666	3h-6h
inter ictal	0.5555555555555556	3h-6h
inter ictal	0.5652173913043479	3h-6h
inter ictal	0.6025641025641026	3h-6h
inter ictal	0.75	3h-6h
inter ictal	0.5833333333333333	3h-6h
inter ictal	0.6666666666666667	3h-6h
inter ictal	0.5555555555555556	3h-6h
inter ictal	0.58	3h-6h
inter ictal	0.7272727272727273	3h-6h
inter ictal	0.6533333333333333	3h-6h
inter ictal	0.5666666666666667	3h-6h
inter ictal	0.72	3h-6h
inter ictal	0.6666666666666666	3h-6h
inter ictal	0.44999999999999996	3h-6h
inter ictal		3h-6h
inter ictal	0.28125	3h-6h
inter ictal	0.40740740740740744	3h-6h
inter ictal	0.6333333333333333	3h-6h
inter ictal	0.5555555555555556	3h-6h
inter ictal	0.3571428571428571	3h-6h
inter ictal	0.736842105263158	3h-6h
inter ictal	0.5227272727272727	3h-6h
inter ictal	0.6	3h-6h
inter ictal	0.5714285714285714	3h-6h
inter ictal	0.578125	3h-6h
inter ictal	0.5178571428571428	3h-6h
inter ictal	0.6444444444444445	3h-6h
inter ictal	0.75	3h-6h
inter ictal	0.5	3h-6h
inter ictal	0.7857142857142857	3h-6h
inter ictal	0.6862745098039216	3h-6h
inter ictal	0.6212121212121212	3h-6h
peri	0.6041666666666667	6h-9h
peri	0.5	6h-9h
peri	0.35714285714285715	6h-9h
peri	0.7222222222222222	6h-9h
peri	0.6428571428571429	6h-9h
peri	0.5833333333333334	6h-9h
peri	0.6499999999999999	6h-9h
peri	0.3111111111111111	6h-9h
peri	0.5072463768115942	6h-9h
peri	0.41025641025641024	6h-9h
peri	0.55	6h-9h
peri	0.5833333333333334	6h-9h
peri	0.5	6h-9h
peri	0.625	6h-9h
peri	0.78	6h-9h
peri		6h-9h
peri	0.7066666666666666	6h-9h
peri	0.6666666666666667	6h-9h
peri	0.765	6h-9h
peri	0.7222222222222223	6h-9h
peri	0.5666666666666667	6h-9h
peri		6h-9h
peri	0.59375	6h-9h
peri	0.5555555555555556	6h-9h
peri	0.8111111111111111	6h-9h
peri	0.6666666666666666	6h-9h
peri	0.4285714285714286	6h-9h
peri	0.7982456140350878	6h-9h
peri	0.4772727272727273	6h-9h
peri	0.525	6h-9h
peri	0.5714285714285714	6h-9h
peri	0.6875	6h-9h
peri	0.4285714285714286	6h-9h
peri	0.6444444444444444	6h-9h
peri	0.7265625	6h-9h
peri	0.55	6h-9h
peri	0.8571428571428571	6h-9h
peri	0.4901960784313726	6h-9h
peri	0.5833333333333333	6h-9h
inter ictal	0.7916666666666667	6h-9h
inter ictal	0.6428571428571428	6h-9h
inter ictal	0.5	6h-9h
inter ictal	0.6111111111111112	6h-9h
inter ictal	0.5952380952380953	6h-9h
inter ictal	0.625	6h-9h
inter ictal	0.6833333333333333	6h-9h
inter ictal	0.5333333333333333	6h-9h
inter ictal	0.4927536231884059	6h-9h
inter ictal	0.41025641025641024	6h-9h
inter ictal	0.6	6h-9h
inter ictal	0.5833333333333334	6h-9h
inter ictal	0.45833333333333337	6h-9h
inter ictal	0.5555555555555556	6h-9h
inter ictal	0.36	6h-9h
inter ictal	0.7727272727272727	6h-9h
inter ictal	0.7066666666666666	6h-9h
inter ictal	0.6000000000000001	6h-9h
inter ictal	0.73	6h-9h
inter ictal	0.6111111111111112	6h-9h
inter ictal	0.4833333333333334	6h-9h
inter ictal		6h-9h
inter ictal	0.25	6h-9h
inter ictal	0.4814814814814815	6h-9h
inter ictal	0.8111111111111111	6h-9h
inter ictal	0.6111111111111112	6h-9h
inter ictal	0.5	6h-9h
inter ictal	0.6842105263157894	6h-9h
inter ictal	0.5	6h-9h
inter ictal	0.7	6h-9h
inter ictal	0.4571428571428571	6h-9h
inter ictal	0.6875	6h-9h
inter ictal	0.5535714285714286	6h-9h
inter ictal	0.6000000000000001	6h-9h
inter ictal	0.765625	6h-9h
inter ictal	0.55	6h-9h
inter ictal	0.8571428571428571	6h-9h
inter ictal	0.5882352941176471	6h-9h
inter ictal	0.6363636363636365	6h-9h
peri	0.6041666666666667	9h-12h
peri	0.5357142857142858	9h-12h
peri	0.5178571428571429	9h-12h
peri	0.5555555555555556	9h-12h
peri	0.7857142857142857	9h-12h
peri	0.5625	9h-12h
peri	0.6916666666666667	9h-12h
peri	0.3111111111111112	9h-12h
peri	0.6594202898550725	9h-12h
peri	0.33333333333333326	9h-12h
peri	0.65	9h-12h
peri	0.8333333333333334	9h-12h
peri	0.47916666666666663	9h-12h
peri	0.6805555555555556	9h-12h
peri	0.43999999999999995	9h-12h
peri		9h-12h
peri	0.6533333333333333	9h-12h
peri	0.5833333333333334	9h-12h
peri	0.835	9h-12h
peri	0.6666666666666666	9h-12h
peri	0.31666666666666665	9h-12h
peri		9h-12h
peri	0.5	9h-12h
peri	0.5092592592592593	9h-12h
peri	0.6888888888888889	9h-12h
peri	0.4444444444444444	9h-12h
peri	0.2857142857142857	9h-12h
peri	0.4166666666666667	9h-12h
peri	0.40909090909090906	9h-12h
peri	0.55	9h-12h
peri	0.657142857142857	9h-12h
peri	0.5625	9h-12h
peri	0.7678571428571428	9h-12h
peri	0.7333333333333334	9h-12h
peri	0.734375	9h-12h
peri	0.65	9h-12h
peri	0.9285714285714286	9h-12h
peri	0.6470588235294118	9h-12h
peri	0.7424242424242424	9h-12h
inter ictal	0.5833333333333334	9h-12h
inter ictal	0.5238095238095238	9h-12h
inter ictal	0.5357142857142858	9h-12h
inter ictal	0.5555555555555556	9h-12h
inter ictal	0.6666666666666667	9h-12h
inter ictal	0.5416666666666667	9h-12h
inter ictal	0.6833333333333333	9h-12h
inter ictal	0.5333333333333334	9h-12h
inter ictal	0.46376811594202905	9h-12h
inter ictal	0.33333333333333326	9h-12h
inter ictal	0.8	9h-12h
inter ictal	0.6944444444444444	9h-12h
inter ictal	0.47916666666666663	9h-12h
inter ictal	0.48611111111111116	9h-12h
inter ictal	0.30000000000000004	9h-12h
inter ictal	0.7727272727272727	9h-12h
inter ictal	0.76	9h-12h
inter ictal	0.5666666666666667	9h-12h
inter ictal	0.72	9h-12h
inter ictal	0.7222222222222223	9h-12h
inter ictal	0.4833333333333334	9h-12h
inter ictal		9h-12h
inter ictal	0.46875	9h-12h
inter ictal	0.5	9h-12h
inter ictal	0.7	9h-12h
inter ictal	0.5	9h-12h
inter ictal	0.3571428571428572	9h-12h
inter ictal	0.6228070175438596	9h-12h
inter ictal	0.4545454545454546	9h-12h
inter ictal	0.55	9h-12h
inter ictal	0.5142857142857142	9h-12h
inter ictal	0.671875	9h-12h
inter ictal	0.75	9h-12h
inter ictal	0.6888888888888889	9h-12h
inter ictal	0.734375	9h-12h
inter ictal	0.35	9h-12h
inter ictal	0.9285714285714286	9h-12h
inter ictal	0.6715686274509804	9h-12h
inter ictal	0.6818181818181819	9h-12h
peri	0.7916666666666667	12h-19h
peri	0.4880952380952381	12h-19h
peri	0.46428571428571425	12h-19h
peri	0.5555555555555556	12h-19h
peri	0.47619047619047616	12h-19h
peri	0.5625	12h-19h
peri	0.6333333333333333	12h-19h
peri	0.5111111111111111	12h-19h
peri	0.6304347826086958	12h-19h
peri	0.5	12h-19h
peri	0.55	12h-19h
peri	0.6111111111111112	12h-19h
peri	0.27083333333333337	12h-19h
peri	0.6111111111111112	12h-19h
peri	0.68	12h-19h
peri		12h-19h
peri	0.6799999999999999	12h-19h
peri	0.3833333333333333	12h-19h
peri	0.8099999999999999	12h-19h
peri	0.5	12h-19h
peri	0.29999999999999993	12h-19h
peri		12h-19h
peri	0.5	12h-19h
peri	0.3148148148148149	12h-19h
peri	0.788888888888889	12h-19h
peri	0.5	12h-19h
peri	0.2857142857142857	12h-19h
peri	0.6798245614035087	12h-19h
peri	0.4772727272727273	12h-19h
peri	0.6	12h-19h
peri	0.6	12h-19h
peri	0.625	12h-19h
peri	0.6071428571428571	12h-19h
peri	0.7111111111111111	12h-19h
peri	0.7734375	12h-19h
peri	0.7	12h-19h
peri	0.8571428571428571	12h-19h
peri	0.5784313725490197	12h-19h
peri	0.7575757575757576	12h-19h
inter ictal	0.7916666666666667	12h-19h
inter ictal	0.40476190476190477	12h-19h
inter ictal	0.48809523809523814	12h-19h
inter ictal	0.6111111111111112	12h-19h
inter ictal	0.47619047619047616	12h-19h
inter ictal	0.5625	12h-19h
inter ictal	0.6333333333333333	12h-19h
inter ictal	0.5555555555555556	12h-19h
inter ictal	0.5797101449275363	12h-19h
inter ictal	0.5128205128205128	12h-19h
inter ictal	0.7	12h-19h
inter ictal	0.5277777777777778	12h-19h
inter ictal	0.3125	12h-19h
inter ictal	0.5833333333333333	12h-19h
inter ictal	0.64	12h-19h
inter ictal	0.6363636363636364	12h-19h
inter ictal	0.7066666666666667	12h-19h
inter ictal	0.5166666666666666	12h-19h
inter ictal	0.75	12h-19h
inter ictal	0.6666666666666666	12h-19h
inter ictal	0.29999999999999993	12h-19h
inter ictal		12h-19h
inter ictal	0.1875	12h-19h
inter ictal	0.3148148148148149	12h-19h
inter ictal	0.8111111111111111	12h-19h
inter ictal	0.5	12h-19h
inter ictal	0.4285714285714286	12h-19h
inter ictal	0.5350877192982456	12h-19h
inter ictal	0.5	12h-19h
inter ictal	0.625	12h-19h
inter ictal	0.4571428571428571	12h-19h
inter ictal	0.3125	12h-19h
inter ictal	0.6071428571428571	12h-19h
inter ictal	0.6444444444444445	12h-19h
inter ictal	0.765625	12h-19h
inter ictal	0.5	12h-19h
inter ictal	0.8571428571428571	12h-19h
inter ictal	0.5686274509803921	12h-19h
inter ictal	0.8333333333333334	12h-19h
peri	0.8541666666666667	19h-1.3d
peri	0.4285714285714286	19h-1.3d
peri	0.6130952380952381	19h-1.3d
peri	0.5555555555555556	19h-1.3d
peri	0.30952380952380953	19h-1.3d
peri	0.5416666666666667	19h-1.3d
peri	0.4833333333333334	19h-1.3d
peri	0.6	19h-1.3d
peri	0.7753623188405797	19h-1.3d
peri	0.641025641025641	19h-1.3d
peri	0.65	19h-1.3d
peri	0.6944444444444444	19h-1.3d
peri	0.47916666666666674	19h-1.3d
peri	0.611111111111111	19h-1.3d
peri	0.33999999999999997	19h-1.3d
peri		19h-1.3d
peri	0.78	19h-1.3d
peri	0.45	19h-1.3d
peri	0.74	19h-1.3d
peri	0.5	19h-1.3d
peri	0.41666666666666663	19h-1.3d
peri		19h-1.3d
peri	0.5625	19h-1.3d
peri	0.38888888888888884	19h-1.3d
peri	0.7555555555555555	19h-1.3d
peri	0.2222222222222222	19h-1.3d
peri	0.2857142857142857	19h-1.3d
peri	0.5789473684210527	19h-1.3d
peri	0.5909090909090909	19h-1.3d
peri	0.55	19h-1.3d
peri	0.48571428571428577	19h-1.3d
peri	0.421875	19h-1.3d
peri	0.4464285714285714	19h-1.3d
peri	0.6666666666666666	19h-1.3d
peri	0.59375	19h-1.3d
peri	0.5	19h-1.3d
peri	0.8571428571428571	19h-1.3d
peri	0.7058823529411765	19h-1.3d
peri	0.6136363636363638	19h-1.3d
inter ictal	0.8333333333333334	19h-1.3d
inter ictal	0.4285714285714286	19h-1.3d
inter ictal	0.5119047619047619	19h-1.3d
inter ictal	0.611111111111111	19h-1.3d
inter ictal	0.5	19h-1.3d
inter ictal	0.5416666666666667	19h-1.3d
inter ictal	0.4833333333333334	19h-1.3d
inter ictal	0.5333333333333333	19h-1.3d
inter ictal	0.6086956521739131	19h-1.3d
inter ictal	0.5384615384615385	19h-1.3d
inter ictal	0.6000000000000001	19h-1.3d
inter ictal	0.5277777777777779	19h-1.3d
inter ictal	0.47916666666666674	19h-1.3d
inter ictal	0.625	19h-1.3d
inter ictal	0.33999999999999997	19h-1.3d
inter ictal	0.8181818181818181	19h-1.3d
inter ictal	0.8400000000000001	19h-1.3d
inter ictal	0.5333333333333334	19h-1.3d
inter ictal	0.64	19h-1.3d
inter ictal	0.6666666666666667	19h-1.3d
inter ictal	0.3666666666666666	19h-1.3d
inter ictal		19h-1.3d
inter ictal	0.4375	19h-1.3d
inter ictal	0.38888888888888895	19h-1.3d
inter ictal	0.5777777777777777	19h-1.3d
inter ictal	0.11111111111111116	19h-1.3d
inter ictal	0.2857142857142857	19h-1.3d
inter ictal	0.48245614035087714	19h-1.3d
inter ictal	0.7272727272727273	19h-1.3d
inter ictal	0.625	19h-1.3d
inter ictal	0.48571428571428565	19h-1.3d
inter ictal	0.484375	19h-1.3d
inter ictal	0.4464285714285714	19h-1.3d
inter ictal	0.6222222222222222	19h-1.3d
inter ictal	0.59375	19h-1.3d
inter ictal	0.35	19h-1.3d
inter ictal	0.8571428571428571	19h-1.3d
inter ictal	0.6666666666666667	19h-1.3d
inter ictal	0.7121212121212122	19h-1.3d
