# Supplementary material for: Diminished circadian and ultradian rhythms of human brain activity in pathological tissue in vivo
Source: Nat Commun. 2024 Oct 2;15:8527. doi: 10.1038/s41467-024-52769-6 (PMC11447262; doi:10.1038/s41467-024-52769-6)
Supplement: Supplementary file 4 — Source Data [file 41467_2024_52769_MOESM4_ESM.zip › SourceData/figure2abar.csv]

3.569476710386443926e-05
8.453101492534769508e-05
5.191303603862373439e-05
1.085009635633740229e-04
1.600769464550503359e-04
7.097715270889954340e-05
3.828658049475245164e-05
6.782612575927268966e-05
9.924717659664834964e-05
4.985214362520531245e-05
5.175652048655761861e-05
