# Supplementary material for: Diminished circadian and ultradian rhythms of human brain activity in pathological tissue in vivo
Source: Nat Commun. 2024 Oct 2;15:8527. doi: 10.1038/s41467-024-52769-6 (PMC11447262; doi:10.1038/s41467-024-52769-6)
Supplement: Supplementary file 4 — Source Data [file 41467_2024_52769_MOESM4_ESM.zip › SourceData/figure3asource.csv]

	patient	EEG_band	fluct_name	cycles_power	is_soz	lobe
0	0	Delta	3h-6h	0.024246274825796187	1	Frontal
0	0	Delta	3h-6h	0.027055662246871136	0	Frontal
0	0	Delta	3h-6h	0.02664550120109285	0	Frontal
0	0	Delta	3h-6h	0.024119226679774293	0	Frontal
0	0	Delta	3h-6h	0.028179898719113576	1	Frontal
0	0	Delta	3h-6h	0.022736492765176513	0	Cingulate
0	0	Delta	3h-6h	0.031536317621132154	0	Frontal
0	0	Delta	3h-6h	0.020431898096140336	0	Frontal
0	0	Delta	3h-6h	0.04323018959663215	0	Parietal
0	0	Delta	3h-6h	0.027112755949453855	0	Temporal
0	0	Delta	3h-6h	0.02238685206871633	0	Frontal
0	0	Delta	3h-6h	0.03701377266545996	0	Parietal
0	0	Delta	3h-6h	0.03500240716333906	0	Parietal
0	0	Delta	3h-6h	0.023640163192432513	0	Frontal
0	0	Delta	3h-6h	0.0278931995112673	0	Frontal
0	0	Delta	3h-6h	0.022964855444204693	0	Frontal
0	0	Delta	3h-6h	0.027072201679055073	1	Frontal
0	0	Delta	3h-6h	0.026426967205033073	1	Frontal
0	0	Delta	3h-6h	0.023468733777927603	0	Frontal
0	0	Delta	3h-6h	0.027681527231740357	0	Frontal
0	1	Delta	3h-6h	0.054633120557727	0	Temporal
0	1	Delta	3h-6h	0.038692554779794705	0	Cingulate
0	1	Delta	3h-6h	0.03246725972926463	0	Frontal
0	1	Delta	3h-6h	0.03179170549278995	0	Parietal
0	1	Delta	3h-6h	0.013862329017814937	0	Frontal
0	1	Delta	3h-6h	0.03485654810972011	0	Frontal
0	1	Delta	3h-6h	0.013111495098669221	0	Frontal
0	1	Delta	3h-6h	0.03334218225476181	0	Parietal
0	1	Delta	3h-6h	0.0078020327541106224	1	Cingulate
0	1	Delta	3h-6h	0.0230264291640745	1	Frontal
0	1	Delta	3h-6h	0.03890853364930881	0	Frontal
0	1	Delta	3h-6h	0.0536567911048471	0	Frontal
0	1	Delta	3h-6h	0.06650099363052882	0	Parietal
0	1	Delta	3h-6h	0.040481080034355334	0	Temporal
0	1	Delta	3h-6h	0.028680666958439908	0	Parietal
0	1	Delta	3h-6h	0.027892438571622085	0	Parietal
0	1	Delta	3h-6h	0.01933063177423201	1	Frontal
0	1	Delta	3h-6h	0.010936049993158857	1	Frontal
0	1	Delta	3h-6h	0.038175421323321274	0	Parietal
0	1	Delta	3h-6h	0.04475211131282244	0	Frontal
0	1	Delta	3h-6h	0.010969145526448069	1	Frontal
0	1	Delta	3h-6h	0.03639408020876568	0	Frontal
0	1	Delta	3h-6h	0.037856818009756106	0	Parietal
0	1	Delta	3h-6h	0.047683734023080696	0	Parietal
0	1	Delta	3h-6h	0.01908182995868105	0	Parietal
0	2	Delta	3h-6h	0.015196030432592041	1	Hippocampus
0	2	Delta	3h-6h	0.02545443743271768	0	Amygdala
0	2	Delta	3h-6h	0.02967799097896731	0	Temporal
0	2	Delta	3h-6h	0.012115044798637212	1	Temporal
0	2	Delta	3h-6h	0.035520054022186415	0	Frontal
0	2	Delta	3h-6h	0.026529253787133486	0	Frontal
0	2	Delta	3h-6h	0.02231576632049117	0	Frontal
0	2	Delta	3h-6h	0.03620977218975674	0	Frontal
0	2	Delta	3h-6h	0.03199623240683013	1	Temporal
0	2	Delta	3h-6h	0.035065363883846554	0	Frontal
0	2	Delta	3h-6h	0.07859214139871754	1	Temporal
0	2	Delta	3h-6h	0.05273713224417866	0	Temporal
0	2	Delta	3h-6h	0.03943083042979338	1	Temporal
0	2	Delta	3h-6h	0.021825613474859944	0	Frontal
0	2	Delta	3h-6h	0.026622458140714202	0	Temporal
0	2	Delta	3h-6h	0.03146674747769836	0	Frontal
0	2	Delta	3h-6h	0.019581714289311318	0	Frontal
0	2	Delta	3h-6h	0.0416793825773214	1	Temporal
0	2	Delta	3h-6h	0.014517356724005946	0	Parietal
0	2	Delta	3h-6h	0.025869009969982072	0	Temporal
0	3	Delta	3h-6h	0.09714590592398471	0	Hippocampus
0	3	Delta	3h-6h	0.10843440132971609	0	Amygdala
0	3	Delta	3h-6h	0.07951069654312366	1	Temporal
0	3	Delta	3h-6h	0.13435780043306111	0	Temporal
0	3	Delta	3h-6h	0.14400554719687841	0	Temporal
0	3	Delta	3h-6h	0.07055489903507757	0	Temporal
0	3	Delta	3h-6h	0.0752212549836151	0	Occipital
0	3	Delta	3h-6h	0.07559958140026565	1	Temporal
0	3	Delta	3h-6h	0.09908565011482677	0	Parietal
0	3	Delta	3h-6h	0.06807769254793647	0	Temporal
0	3	Delta	3h-6h	0.17022628591653854	0	Parietal
0	4	Delta	3h-6h	0.06203635359866927	0	Hippocampus
0	4	Delta	3h-6h	0.046142423258678726	1	Amygdala
0	4	Delta	3h-6h	0.042856605718098725	0	Hippocampus
0	4	Delta	3h-6h	0.06502442304126389	0	Amygdala
0	4	Delta	3h-6h	0.08160393101219808	0	Temporal
0	4	Delta	3h-6h	0.04598413102271145	0	Temporal
0	4	Delta	3h-6h	0.04847297108966166	0	Temporal
0	4	Delta	3h-6h	0.052714718483195616	0	Temporal
0	4	Delta	3h-6h	0.026540553660676168	0	Temporal
0	4	Delta	3h-6h	0.06781768978480511	1	Temporal
0	4	Delta	3h-6h	0.07211217767134133	0	Temporal
0	5	Delta	3h-6h	0.04528605643789125	0	Frontal
0	5	Delta	3h-6h	0.03493983319735096	1	Frontal
0	5	Delta	3h-6h	0.03179098878956402	0	Frontal
0	5	Delta	3h-6h	0.05171809892333526	0	Frontal
0	5	Delta	3h-6h	0.0410632901766666	0	Temporal
0	5	Delta	3h-6h	0.024439778728034323	0	Parietal
0	5	Delta	3h-6h	0.014558835747423678	0	Parietal
0	5	Delta	3h-6h	0.01616623515096583	0	Parietal
0	5	Delta	3h-6h	0.01274420591189591	0	Frontal
0	5	Delta	3h-6h	0.025021598163856035	0	Frontal
0	5	Delta	3h-6h	0.023026598820309524	0	Frontal
0	5	Delta	3h-6h	0.04514373849382656	0	Frontal
0	5	Delta	3h-6h	0.016265094653599283	0	Frontal
0	5	Delta	3h-6h	0.12656484378186897	0	Frontal
0	5	Delta	3h-6h	0.05248642191345056	0	Temporal
0	5	Delta	3h-6h	0.04862775057067215	1	Temporal
0	6	Delta	3h-6h	0.09987800340729538	0	Temporal
0	6	Delta	3h-6h	0.13630881686656157	1	Parietal
0	6	Delta	3h-6h	0.11589025192097553	1	Temporal
0	6	Delta	3h-6h	0.12711278770200643	0	Parietal
0	6	Delta	3h-6h	0.1084409395519785	0	Temporal
0	6	Delta	3h-6h	0.11567290861887737	1	Parietal
0	6	Delta	3h-6h	0.09607297295159054	0	Parietal
0	6	Delta	3h-6h	0.11074168811519894	1	Parietal
0	6	Delta	3h-6h	0.07167453541777101	0	Occipital
0	6	Delta	3h-6h	0.09226348690235768	0	Occipital
0	6	Delta	3h-6h	0.11441852373652481	0	Temporal
0	6	Delta	3h-6h	0.10686151340642806	0	Parietal
0	6	Delta	3h-6h	0.14178379636412514	0	Parietal
0	6	Delta	3h-6h	0.0861102964461548	0	Parietal
0	6	Delta	3h-6h	0.09126258201189161	0	Parietal
0	7	Delta	3h-6h	0.020208950714900902	0	Hippocampus
0	7	Delta	3h-6h	0.027450489663300135	0	Amygdala
0	7	Delta	3h-6h	0.0058870559578774	0	Temporal
0	7	Delta	3h-6h	0.005103321283106505	1	Temporal
0	7	Delta	3h-6h	0.025390812810995637	0	Temporal
0	7	Delta	3h-6h	0.01196466609307864	0	Temporal
0	7	Delta	3h-6h	0.021221333018535973	0	Parietal
0	7	Delta	3h-6h	0.01678363604287258	0	Temporal
0	7	Delta	3h-6h	0.011584112875443045	0	Temporal
0	7	Delta	3h-6h	0.026401603542553415	0	Parietal
0	7	Delta	3h-6h	0.01582683762453207	1	Temporal
0	7	Delta	3h-6h	0.01892754224727052	0	Temporal
0	8	Delta	3h-6h	0.09794127308330405	0	Temporal
0	8	Delta	3h-6h	0.03301832518542054	0	Frontal
0	8	Delta	3h-6h	0.03308467132429746	0	Frontal
0	8	Delta	3h-6h	0.03505415618966046	1	Parietal
0	8	Delta	3h-6h	0.04483690977523826	0	Frontal
0	8	Delta	3h-6h	0.05975744260570682	0	Parietal
0	8	Delta	3h-6h	0.05981920504373581	0	Temporal
0	8	Delta	3h-6h	0.05341543940514347	0	Parietal
0	8	Delta	3h-6h	0.030023079134229556	1	Parietal
0	8	Delta	3h-6h	0.04119518172614176	0	Parietal
0	8	Delta	3h-6h	0.027314610942422487	1	Frontal
0	8	Delta	3h-6h	0.02991004836140575	0	Frontal
0	8	Delta	3h-6h	0.031230461286758573	0	Frontal
0	8	Delta	3h-6h	0.033971540110080474	0	Frontal
0	8	Delta	3h-6h	0.028372129682571343	0	Frontal
0	8	Delta	3h-6h	0.04997644773440449	0	Frontal
0	8	Delta	3h-6h	0.04626440348660717	0	Parietal
0	8	Delta	3h-6h	0.07579029855370513	0	Temporal
0	8	Delta	3h-6h	0.06989254368134666	0	Parietal
0	9	Delta	3h-6h	0.08739330602277104	0	Cingulate
0	9	Delta	3h-6h	0.053978905691978205	1	Frontal
0	9	Delta	3h-6h	0.07644054061041787	0	Frontal
0	9	Delta	3h-6h	0.04577799751358354	0	Frontal
0	9	Delta	3h-6h	0.06517968829308939	0	Frontal
0	9	Delta	3h-6h	0.054907332137654884	1	Frontal
0	9	Delta	3h-6h	0.06109687739207162	0	Parietal
0	9	Delta	3h-6h	0.10406389409643697	0	Parietal
0	9	Delta	3h-6h	0.10047832797053129	0	Parietal
0	9	Delta	3h-6h	0.07401972042288968	0	Parietal
0	9	Delta	3h-6h	0.07924008888581362	0	Parietal
0	9	Delta	3h-6h	0.07140481648487053	0	Frontal
0	9	Delta	3h-6h	0.04757644522561195	1	Frontal
0	9	Delta	3h-6h	0.06482581794899743	0	Frontal
0	9	Delta	3h-6h	0.05191058942744525	0	Frontal
0	9	Delta	3h-6h	0.043978613077204694	1	Frontal
0	9	Delta	3h-6h	0.04819489691993112	1	Frontal
0	9	Delta	3h-6h	0.08395363107406141	0	Temporal
0	9	Delta	3h-6h	0.07736532273060369	0	Parietal
0	10	Delta	3h-6h	0.013479440025272446	0	Cingulate
0	10	Delta	3h-6h	0.007747110945184086	0	Frontal
0	10	Delta	3h-6h	0.01754013246972021	0	Parietal
0	10	Delta	3h-6h	0.007297641666582926	1	Frontal
0	10	Delta	3h-6h	0.016191480169398025	0	Frontal
0	10	Delta	3h-6h	0.015927937454358304	0	Frontal
0	10	Delta	3h-6h	0.027704672080598725	0	Parietal
0	10	Delta	3h-6h	0.006279298326428239	1	Cingulate
0	10	Delta	3h-6h	0.01809606691528967	0	Frontal
0	10	Delta	3h-6h	0.01986176424816824	0	Frontal
0	10	Delta	3h-6h	0.029289738793085517	0	Frontal
0	10	Delta	3h-6h	0.01084203652412426	0	Parietal
0	10	Delta	3h-6h	0.020777012729920313	0	Parietal
0	10	Delta	3h-6h	0.01510974587907317	0	Parietal
0	10	Delta	3h-6h	0.01210283056595315	1	Parietal
0	10	Delta	3h-6h	0.006322623106841338	1	Frontal
0	10	Delta	3h-6h	0.01168019667576084	1	Frontal
0	10	Delta	3h-6h	0.02264270020081026	0	Frontal
0	10	Delta	3h-6h	0.013900338889933696	1	Frontal
0	10	Delta	3h-6h	0.012136538610209077	0	Frontal
0	10	Delta	3h-6h	0.025483032655058625	0	Parietal
0	11	Delta	3h-6h	0.019485222142965344	0	Parietal
0	11	Delta	3h-6h	0.008247249943933027	0	Parietal
0	11	Delta	3h-6h	0.012020156604844855	0	Frontal
0	11	Delta	3h-6h	0.01103215591557286	0	Parietal
0	11	Delta	3h-6h	0.009586681696275377	1	Parietal
0	11	Delta	3h-6h	0.011244413661615875	1	Parietal
0	11	Delta	3h-6h	0.00835079680603133	1	Frontal
0	11	Delta	3h-6h	0.02885030453627768	0	Frontal
0	11	Delta	3h-6h	0.005044851854391092	0	Parietal
0	11	Delta	3h-6h	0.03628071067044655	0	Frontal
0	11	Delta	3h-6h	0.009911670458407669	1	Parietal
0	11	Delta	3h-6h	0.007361605817787042	1	Parietal
0	12	Delta	3h-6h	0.03618364363270804	0	Hippocampus
0	12	Delta	3h-6h	0.011461203161686325	0	Temporal
0	12	Delta	3h-6h	0.010368882158092993	0	Occipital
0	12	Delta	3h-6h	0.005984620777164819	0	Parietal
0	12	Delta	3h-6h	0.007276377264098867	0	Temporal
0	12	Delta	3h-6h	0.007454589503098022	0	Temporal
0	12	Delta	3h-6h	0.03493272286770324	0	Temporal
0	12	Delta	3h-6h	0.01730534121604649	0	Frontal
0	12	Delta	3h-6h	0.009483477051441336	0	Frontal
0	12	Delta	3h-6h	0.006465282637806991	0	Parietal
0	12	Delta	3h-6h	0.01434345115239733	0	Temporal
0	12	Delta	3h-6h	0.019479093830431865	0	Parietal
0	12	Delta	3h-6h	0.003994515406174396	0	Parietal
0	12	Delta	3h-6h	0.007366001455349624	0	Occipital
0	12	Delta	3h-6h	0.005381832519827051	0	Temporal
0	12	Delta	3h-6h	0.014713890713583838	0	Parietal
0	12	Delta	3h-6h	0.01966199137076847	0	Parietal
0	12	Delta	3h-6h	0.015284198808105172	0	Frontal
0	12	Delta	3h-6h	0.01667752602953431	0	Frontal
0	12	Delta	3h-6h	0.008553334780214007	0	Parietal
0	12	Delta	3h-6h	0.006148467190320412	1	Parietal
0	12	Delta	3h-6h	0.004801852135769573	0	Parietal
0	12	Delta	3h-6h	0.005491103948815434	1	Parietal
0	13	Delta	3h-6h	0.003833059174896842	1	Hippocampus
0	13	Delta	3h-6h	0.007984338097840209	1	Amygdala
0	13	Delta	3h-6h	0.010545481609231747	0	Cingulate
0	13	Delta	3h-6h	0.00616488550572364	1	Temporal
0	13	Delta	3h-6h	0.02240991858357135	0	Parietal
0	13	Delta	3h-6h	0.008137928106643082	0	Temporal
0	13	Delta	3h-6h	0.02055780402435049	0	Frontal
0	13	Delta	3h-6h	0.0064319593818021855	1	Temporal
0	13	Delta	3h-6h	0.029533010948472826	0	Frontal
0	13	Delta	3h-6h	0.024696325528940317	0	Parietal
0	13	Delta	3h-6h	0.027964603801021618	0	Frontal
0	13	Delta	3h-6h	0.02678259606964169	0	Parietal
0	13	Delta	3h-6h	0.00929533475678602	0	Temporal
0	13	Delta	3h-6h	0.026740480549742218	0	Temporal
0	13	Delta	3h-6h	0.027015287101264173	0	Frontal
0	13	Delta	3h-6h	0.023337546120430024	0	Temporal
0	13	Delta	3h-6h	0.02421926797277718	0	Frontal
0	13	Delta	3h-6h	0.023836957942585744	0	Parietal
0	13	Delta	3h-6h	0.016682472874882292	0	Parietal
0	14	Delta	3h-6h	0.03569476710386444	1	Parietal
0	14	Delta	3h-6h	0.08453101492534769	0	Cingulate
0	14	Delta	3h-6h	0.05191303603862373	0	Occipital
0	14	Delta	3h-6h	0.10850096356337402	0	Occipital
0	14	Delta	3h-6h	0.16007694645505033	0	Occipital
0	14	Delta	3h-6h	0.07097715270889954	0	Parietal
0	14	Delta	3h-6h	0.038286580494752455	1	Parietal
0	14	Delta	3h-6h	0.06782612575927269	0	Occipital
0	14	Delta	3h-6h	0.09924717659664835	0	Parietal
0	14	Delta	3h-6h	0.04985214362520531	0	Parietal
0	14	Delta	3h-6h	0.05175652048655762	1	Parietal
0	15	Delta	3h-6h	0.030626320047305634	1	Frontal
0	15	Delta	3h-6h	0.0290110946679855	0	Frontal
0	15	Delta	3h-6h	0.03614745817975447	0	Frontal
0	15	Delta	3h-6h	0.03723553055842262	0	Frontal
0	15	Delta	3h-6h	0.02635133725887229	0	Frontal
0	15	Delta	3h-6h	0.033981475498987175	0	Frontal
0	15	Delta	3h-6h	0.05068103633633122	0	Parietal
0	15	Delta	3h-6h	0.022582012421480457	0	Frontal
0	15	Delta	3h-6h	0.028584131017074535	0	Parietal
0	15	Delta	3h-6h	0.046075611606490464	0	Parietal
0	15	Delta	3h-6h	0.030754660837979883	1	Frontal
0	15	Delta	3h-6h	0.03250512094107728	0	Frontal
0	15	Delta	3h-6h	0.03736251205891052	0	Frontal
0	15	Delta	3h-6h	0.030422985294242724	0	Frontal
0	15	Delta	3h-6h	0.0346052378981046	0	Frontal
0	15	Delta	3h-6h	0.029046647880156526	1	Frontal
0	15	Delta	3h-6h	0.05001322272050951	0	Frontal
0	15	Delta	3h-6h	0.04417867466695654	0	Temporal
0	16	Delta	3h-6h	0.014695327346057037	0	Hippocampus
0	16	Delta	3h-6h	0.024726250319268683	0	Temporal
0	16	Delta	3h-6h	0.016025122187537075	0	Temporal
0	16	Delta	3h-6h	0.018620219210582763	1	Temporal
0	16	Delta	3h-6h	0.022491859024030704	0	Temporal
0	16	Delta	3h-6h	0.015385654279411647	0	Frontal
0	16	Delta	3h-6h	0.014306142233899994	0	Frontal
0	16	Delta	3h-6h	0.03591881513011733	0	Temporal
0	16	Delta	3h-6h	0.03205868453591606	0	Parietal
0	16	Delta	3h-6h	0.021213137925476726	1	Temporal
0	16	Delta	3h-6h	0.011810072958992014	0	Temporal
0	16	Delta	3h-6h	0.019176732233731054	1	Temporal
0	16	Delta	3h-6h	0.02813040891955703	0	Parietal
0	16	Delta	3h-6h	0.013079276105888129	0	Frontal
0	16	Delta	3h-6h	0.012543802054343224	0	Temporal
0	17	Delta	3h-6h	0.01258929751661466	1	Hippocampus
0	17	Delta	3h-6h	0.0035260459857660194	0	Hippocampus
0	17	Delta	3h-6h	0.010301463529527785	1	Temporal
0	17	Delta	3h-6h	0.01367566651735948	1	Temporal
0	17	Delta	3h-6h	0.008903743115750252	0	Temporal
0	17	Delta	3h-6h	0.013293689918690692	0	Temporal
0	17	Delta	3h-6h	0.00909595673290879	0	Frontal
0	17	Delta	3h-6h	0.007007715649257788	0	Temporal
0	17	Delta	3h-6h	0.008987786546571688	0	Temporal
0	17	Delta	3h-6h	0.00757761143832867	0	Frontal
0	17	Delta	3h-6h	0.003837612309225265	0	Frontal
0	17	Delta	3h-6h	0.007621629635542256	0	Frontal
0	17	Delta	3h-6h	0.01766209591064954	0	Temporal
0	17	Delta	3h-6h	0.0043631438119783	0	Parietal
0	17	Delta	3h-6h	0.010910178732551089	0	Temporal
0	17	Delta	3h-6h	0.01519650983931721	0	Parietal
0	17	Delta	3h-6h	0.013646525868573971	0	Frontal
0	19	Delta	3h-6h	0.007221853663653218	1	Hippocampus
0	19	Delta	3h-6h	0.014054240519952592	0	Amygdala
0	19	Delta	3h-6h	0.06093938050057803	0	Occipital
0	19	Delta	3h-6h	0.037754965362632724	1	Cingulate
0	19	Delta	3h-6h	0.08770424675689856	0	Occipital
0	19	Delta	3h-6h	0.0380394661990088	0	Occipital
0	19	Delta	3h-6h	0.031090673337612555	0	Temporal
0	19	Delta	3h-6h	0.06591134300971684	0	Occipital
0	19	Delta	3h-6h	0.05512522421134622	0	Parietal
0	19	Delta	3h-6h	0.07239293433987103	0	Temporal
0	19	Delta	3h-6h	0.06873988046959992	0	Parietal
0	19	Delta	3h-6h	0.08555548183528704	0	Parietal
0	19	Delta	3h-6h	0.05093486765924796	0	Temporal
0	20	Delta	3h-6h	0.042916748555006295	0	Hippocampus
0	20	Delta	3h-6h	0.06884125911479526	0	Amygdala
0	20	Delta	3h-6h	0.06022209206375372	0	Temporal
0	20	Delta	3h-6h	0.029466012239970803	0	Temporal
0	20	Delta	3h-6h	0.07810537140006385	1	Temporal
0	20	Delta	3h-6h	0.03975984162238541	0	Frontal
0	20	Delta	3h-6h	0.0844313940694141	0	Temporal
0	20	Delta	3h-6h	0.018576208487250324	1	Temporal
0	20	Delta	3h-6h	0.06460373275862924	0	Frontal
0	20	Delta	3h-6h	0.05957254419268324	0	Temporal
0	20	Delta	3h-6h	0.04718500857800801	0	Temporal
0	20	Delta	3h-6h	0.06975386386713993	1	Temporal
0	20	Delta	3h-6h	0.05466699320432155	0	Parietal
0	20	Delta	3h-6h	0.0556508463417121	0	Frontal
0	20	Delta	3h-6h	0.06890054821021965	0	Temporal
0	21	Delta	3h-6h	0.004755104365255323	1	Hippocampus
0	21	Delta	3h-6h	0.013878569753695615	0	Temporal
0	21	Delta	3h-6h	0.029964684992419836	0	Frontal
0	21	Delta	3h-6h	0.02496714182619255	0	Parietal
0	21	Delta	3h-6h	0.020862864796871276	1	Occipital
0	21	Delta	3h-6h	0.00984133517276545	0	Temporal
0	21	Delta	3h-6h	0.06421263379257999	0	Parietal
0	21	Delta	3h-6h	0.019475720040829595	0	Parietal
0	21	Delta	3h-6h	0.02919986384324218	0	Parietal
0	21	Delta	3h-6h	0.021047840626195587	0	Temporal
0	21	Delta	3h-6h	0.0185140042389048	0	Parietal
0	21	Delta	3h-6h	0.0103721927134989	0	Parietal
0	21	Delta	3h-6h	0.01367246769269706	0	Parietal
0	21	Delta	3h-6h	0.009437686444629338	0	Parietal
0	21	Delta	3h-6h	0.0185727660633754	0	Occipital
0	21	Delta	3h-6h	0.011717726128478101	0	Occipital
0	21	Delta	3h-6h	0.012222241525002028	0	Temporal
0	21	Delta	3h-6h	0.04020283030178802	0	Parietal
0	21	Delta	3h-6h	0.02872618971732479	0	Frontal
0	21	Delta	3h-6h	0.04125456380032145	0	Frontal
0	21	Delta	3h-6h	0.02798658076516333	0	Parietal
0	21	Delta	3h-6h	0.02627898045314023	1	Parietal
0	21	Delta	3h-6h	0.02446434593295529	0	Parietal
0	22	Delta	3h-6h	0.023545191332352	0	Hippocampus
0	22	Delta	3h-6h	0.01104906750259821	0	Amygdala
0	22	Delta	3h-6h	0.012188262788544913	0	Temporal
0	22	Delta	3h-6h	0.01597958884139376	0	Frontal
0	22	Delta	3h-6h	0.019034109443439848	0	Frontal
0	22	Delta	3h-6h	0.022970967985933316	0	Temporal
0	22	Delta	3h-6h	0.004290406703674895	0	Temporal
0	22	Delta	3h-6h	0.005333516626791256	1	Frontal
0	22	Delta	3h-6h	0.027156807052141303	1	Temporal
0	22	Delta	3h-6h	0.006551936723381243	0	Temporal
0	22	Delta	3h-6h	0.015344287856086753	0	Parietal
0	22	Delta	3h-6h	0.010137784059412092	0	Frontal
0	22	Delta	3h-6h	0.014375615021892852	0	Frontal
0	22	Delta	3h-6h	0.020621933668140996	1	Temporal
0	22	Delta	3h-6h	0.00631442677134942	0	Frontal
0	22	Delta	3h-6h	0.024587596165283266	0	Frontal
0	22	Delta	3h-6h	0.022242343376897192	0	Frontal
0	22	Delta	3h-6h	0.027866610235547075	1	Temporal
0	23	Delta	3h-6h	0.016904995977316557	0	Frontal
0	23	Delta	3h-6h	0.032441416588799156	0	Frontal
0	23	Delta	3h-6h	0.0365220218971806	0	Frontal
0	23	Delta	3h-6h	0.021714261638832992	1	Parietal
0	23	Delta	3h-6h	0.014085703617906578	1	Frontal
0	23	Delta	3h-6h	0.02854124542841062	0	Frontal
0	23	Delta	3h-6h	0.052966163460527106	0	Frontal
0	23	Delta	3h-6h	0.028740617464905978	0	Temporal
0	23	Delta	3h-6h	0.017488052115119123	1	Parietal
0	23	Delta	3h-6h	0.024137229175587964	0	Temporal
0	23	Delta	3h-6h	0.027758414944111173	0	Temporal
0	23	Delta	3h-6h	0.019145431675557486	0	Parietal
0	23	Delta	3h-6h	0.01502785284355724	1	Frontal
0	23	Delta	3h-6h	0.01224309984776725	0	Frontal
0	23	Delta	3h-6h	0.021103569198024745	0	Frontal
0	23	Delta	3h-6h	0.022019792903630195	0	Temporal
0	23	Delta	3h-6h	0.020794493945654368	1	Parietal
0	24	Delta	3h-6h	0.008885403501155928	1	Hippocampus
0	24	Delta	3h-6h	0.014740550775687027	0	Amygdala
0	24	Delta	3h-6h	0.014683493033340555	0	Frontal
0	24	Delta	3h-6h	0.014432983508600995	0	Temporal
0	24	Delta	3h-6h	0.017937061050698807	1	Temporal
0	24	Delta	3h-6h	0.01574702211727205	0	Temporal
0	24	Delta	3h-6h	0.02524536872195757	1	Temporal
0	24	Delta	3h-6h	0.03773602284816952	0	Temporal
0	25	Delta	3h-6h	0.032152906637372684	0	Cingulate
0	25	Delta	3h-6h	0.026126678402956047	0	Frontal
0	25	Delta	3h-6h	0.02705917048425297	0	Frontal
0	25	Delta	3h-6h	0.03194808653639236	0	Frontal
0	25	Delta	3h-6h	0.03460419729380742	0	Frontal
0	25	Delta	3h-6h	0.03197277045750502	0	Parietal
0	25	Delta	3h-6h	0.03641516397311205	0	Frontal
0	25	Delta	3h-6h	0.02484861284305117	1	Frontal
0	25	Delta	3h-6h	0.04579902203151414	0	Frontal
0	25	Delta	3h-6h	0.04496464921275126	0	Parietal
0	25	Delta	3h-6h	0.031638243812047724	0	Frontal
0	25	Delta	3h-6h	0.03316452863063538	0	Frontal
0	25	Delta	3h-6h	0.061183116404829735	0	Parietal
0	25	Delta	3h-6h	0.04264730659599489	0	Parietal
0	25	Delta	3h-6h	0.038424157909662596	0	Frontal
0	25	Delta	3h-6h	0.03763210659225337	0	Frontal
0	25	Delta	3h-6h	0.03018477658689474	0	Frontal
0	25	Delta	3h-6h	0.028527597968688673	0	Frontal
0	25	Delta	3h-6h	0.04872309632732088	0	Frontal
0	25	Delta	3h-6h	0.02719967748804721	0	Frontal
0	25	Delta	3h-6h	0.028992599708074017	1	Frontal
0	25	Delta	3h-6h	0.023909589449193032	0	Frontal
0	26	Delta	3h-6h	0.00938370513673531	0	Frontal
0	26	Delta	3h-6h	0.007678401005403604	0	Frontal
0	26	Delta	3h-6h	0.005774372841310867	1	Frontal
0	26	Delta	3h-6h	0.004954384160603406	1	Frontal
0	26	Delta	3h-6h	0.0037926351953199216	1	Frontal
0	26	Delta	3h-6h	0.0050497147964112124	0	Parietal
0	26	Delta	3h-6h	0.005264227172860491	0	Frontal
0	26	Delta	3h-6h	0.008489890079045293	1	Frontal
0	26	Delta	3h-6h	0.007383223480730803	0	Frontal
0	26	Delta	3h-6h	0.008582681170460946	1	Parietal
0	26	Delta	3h-6h	0.008580499295330135	0	Parietal
0	26	Delta	3h-6h	0.0058453840684395434	0	Parietal
0	26	Delta	3h-6h	0.005999703987730268	0	Frontal
0	26	Delta	3h-6h	0.007671302050650799	0	Frontal
0	26	Delta	3h-6h	0.007570891110549859	1	Frontal
0	26	Delta	3h-6h	0.009158053739419424	1	Frontal
0	26	Delta	3h-6h	0.004982694286275505	1	Frontal
0	26	Delta	3h-6h	0.009675467975342116	0	Frontal
0	26	Delta	3h-6h	0.0065859438579633925	0	Frontal
0	26	Delta	3h-6h	0.006131079942383391	0	Frontal
0	26	Delta	3h-6h	0.007591857358058554	1	Parietal
0	27	Delta	3h-6h	0.03224715509402424	0	Frontal
0	27	Delta	3h-6h	0.029752597041116963	1	Frontal
0	27	Delta	3h-6h	0.041074585034681504	0	Frontal
0	27	Delta	3h-6h	0.04036964679121234	1	Frontal
0	27	Delta	3h-6h	0.030785856125763997	1	Frontal
0	27	Delta	3h-6h	0.02988635611870372	1	Frontal
0	27	Delta	3h-6h	0.03193605464115702	0	Frontal
0	27	Delta	3h-6h	0.032252840741217446	1	Frontal
0	27	Delta	3h-6h	0.033635563384962444	0	Frontal
0	27	Delta	3h-6h	0.04414136266917414	0	Temporal
0	27	Delta	3h-6h	0.07794337026130144	0	Parietal
0	27	Delta	3h-6h	0.02916723732099552	0	Frontal
0	27	Delta	3h-6h	0.04672813514462988	0	Temporal
0	27	Delta	3h-6h	0.06527812387988113	0	Parietal
0	27	Delta	3h-6h	0.06854895027171551	0	Parietal
0	27	Delta	3h-6h	0.05288912222166205	0	Frontal
0	27	Delta	3h-6h	0.04336988080122227	0	Frontal
0	27	Delta	3h-6h	0.04487608430352075	0	Frontal
0	27	Delta	3h-6h	0.02520993184550076	1	Frontal
0	27	Delta	3h-6h	0.03564432341724025	0	Frontal
0	27	Delta	3h-6h	0.03966165280607362	0	Frontal
0	27	Delta	3h-6h	0.03511136713720629	0	Frontal
0	27	Delta	3h-6h	0.02324005068817969	0	Frontal
0	27	Delta	3h-6h	0.0641990972446549	0	Temporal
0	27	Delta	3h-6h	0.04393429443477447	0	Parietal
0	28	Delta	3h-6h	0.009440599228044484	0	Hippocampus
0	28	Delta	3h-6h	0.02822328814457993	0	Amygdala
0	28	Delta	3h-6h	0.02127947573286078	0	Cingulate
0	28	Delta	3h-6h	0.047020651099286666	0	Frontal
0	28	Delta	3h-6h	0.04949817872379315	0	Frontal
0	28	Delta	3h-6h	0.05594879347028281	0	Temporal
0	28	Delta	3h-6h	0.07108465910940873	0	Frontal
0	28	Delta	3h-6h	0.023149159199160427	0	Cingulate
0	28	Delta	3h-6h	0.048520562565912057	0	Cingulate
0	28	Delta	3h-6h	0.021241133112260037	1	Frontal
0	28	Delta	3h-6h	0.054360119347998705	0	Frontal
0	28	Delta	3h-6h	0.027608657746211487	0	Frontal
0	28	Delta	3h-6h	0.04569511723025588	0	Temporal
0	28	Delta	3h-6h	0.06448695312826071	0	Frontal
0	28	Delta	3h-6h	0.06317694722453093	0	Frontal
0	28	Delta	3h-6h	0.08228647534838966	0	Frontal
0	28	Delta	3h-6h	0.029605866194989373	1	Frontal
0	28	Delta	3h-6h	0.02388279680522783	1	Frontal
0	28	Delta	3h-6h	0.04188552624529756	0	Frontal
0	28	Delta	3h-6h	0.056486924972628944	0	Temporal
0	29	Delta	3h-6h	0.035469011161414224	0	Frontal
0	29	Delta	3h-6h	0.07952781729788534	1	Frontal
0	29	Delta	3h-6h	0.039496720768903086	1	Frontal
0	29	Delta	3h-6h	0.07835068496142472	1	Frontal
0	29	Delta	3h-6h	0.03527357490178054	0	Parietal
0	29	Delta	3h-6h	0.026979954202092295	0	Frontal
0	29	Delta	3h-6h	0.07887607361168157	0	Cingulate
0	29	Delta	3h-6h	0.05437763479896945	0	Frontal
0	29	Delta	3h-6h	0.08112408290313153	0	Frontal
0	29	Delta	3h-6h	0.049938598430229575	0	Temporal
0	29	Delta	3h-6h	0.03968030745328688	0	Parietal
0	29	Delta	3h-6h	0.07048774843993252	0	Frontal
0	29	Delta	3h-6h	0.0673669943933088	0	Temporal
0	29	Delta	3h-6h	0.08451866970103873	0	Temporal
0	29	Delta	3h-6h	0.029278118087672295	0	Parietal
0	29	Delta	3h-6h	0.043014947539885884	0	Parietal
0	29	Delta	3h-6h	0.02360197490703784	0	Frontal
0	29	Delta	3h-6h	0.028712314579135	0	Frontal
0	29	Delta	3h-6h	0.061980925189854985	0	Frontal
0	29	Delta	3h-6h	0.08002006385032744	0	Frontal
0	29	Delta	3h-6h	0.08324725288364188	0	Frontal
0	29	Delta	3h-6h	0.035402005509114286	0	Frontal
0	29	Delta	3h-6h	0.04493868932142618	0	Frontal
0	29	Delta	3h-6h	0.03269767715289583	0	Parietal
0	30	Delta	3h-6h	0.0748840071893698	0	Temporal
0	30	Delta	3h-6h	0.06339825123451814	0	Frontal
0	30	Delta	3h-6h	0.10456484126535594	0	Temporal
0	30	Delta	3h-6h	0.09070218606013677	1	Parietal
0	30	Delta	3h-6h	0.1130307873170959	0	Occipital
0	30	Delta	3h-6h	0.06618182529967769	0	Occipital
0	30	Delta	3h-6h	0.10232543331389696	0	Temporal
0	30	Delta	3h-6h	0.09264934227921463	0	Temporal
0	30	Delta	3h-6h	0.06698582791537808	0	Parietal
0	30	Delta	3h-6h	0.0737528068396391	1	Parietal
0	30	Delta	3h-6h	0.08602298350200957	1	Parietal
0	30	Delta	3h-6h	0.11981193641126231	0	Parietal
0	30	Delta	3h-6h	0.10203491799308473	0	Occipital
0	30	Delta	3h-6h	0.11476872472656498	0	Occipital
0	30	Delta	3h-6h	0.0660482895405235	0	Parietal
0	30	Delta	3h-6h	0.05662917501197416	0	Frontal
0	30	Delta	3h-6h	0.0649029358474459	0	Frontal
0	30	Delta	3h-6h	0.12237932400597928	0	Parietal
0	30	Delta	3h-6h	0.09936064031657625	0	Parietal
0	31	Delta	3h-6h	0.04890269733974744	1	Hippocampus
0	31	Delta	3h-6h	0.06602177448839083	1	Amygdala
0	31	Delta	3h-6h	0.038620101065628104	1	Hippocampus
0	31	Delta	3h-6h	0.03391728204977513	1	Amygdala
0	31	Delta	3h-6h	0.06271251346893976	0	Temporal
0	31	Delta	3h-6h	0.08104013259330312	0	Temporal
0	31	Delta	3h-6h	0.09633175648458246	0	Temporal
0	31	Delta	3h-6h	0.09191077126283174	0	Temporal
0	31	Delta	3h-6h	0.04452096854161215	0	Temporal
0	32	Delta	3h-6h	0.05939682165916508	0	Temporal
0	32	Delta	3h-6h	0.056449917917598694	1	Temporal
0	32	Delta	3h-6h	0.03647247745554677	0	Parietal
0	32	Delta	3h-6h	0.04174565709642916	0	Temporal
0	32	Delta	3h-6h	0.0651763022027069	0	Parietal
0	32	Delta	3h-6h	0.062392318275956024	0	Parietal
0	32	Delta	3h-6h	0.04966343054785189	1	Parietal
0	32	Delta	3h-6h	0.035724171963572394	0	Temporal
0	32	Delta	3h-6h	0.02420916856161678	0	Frontal
0	33	Delta	3h-6h	0.033013367187287514	0	Temporal
0	33	Delta	3h-6h	0.018250695799924912	0	Frontal
0	33	Delta	3h-6h	0.02705800783969373	0	Parietal
0	33	Delta	3h-6h	0.01760814349585486	0	Temporal
0	33	Delta	3h-6h	0.058752057190714774	0	Frontal
0	33	Delta	3h-6h	0.02291216720635542	0	Frontal
0	33	Delta	3h-6h	0.019244777831822855	0	Frontal
0	33	Delta	3h-6h	0.03136666152153596	0	Parietal
0	33	Delta	3h-6h	0.029817034757846257	0	Frontal
0	33	Delta	3h-6h	0.024218292932406463	0	Frontal
0	33	Delta	3h-6h	0.026665645146292445	0	Temporal
0	33	Delta	3h-6h	0.02005334267204855	0	Parietal
0	33	Delta	3h-6h	0.021923931245294747	0	Temporal
0	33	Delta	3h-6h	0.011725380524887419	1	Parietal
0	33	Delta	3h-6h	0.01956266674201307	1	Frontal
0	33	Delta	3h-6h	0.019342381918674656	0	Frontal
0	33	Delta	3h-6h	0.01211675657684225	1	Parietal
0	34	Delta	3h-6h	0.039547551356010485	0	Frontal
0	34	Delta	3h-6h	0.027474698320695955	0	Frontal
0	34	Delta	3h-6h	0.054782707351564354	0	Frontal
0	34	Delta	3h-6h	0.01704447896035655	0	Frontal
0	34	Delta	3h-6h	0.028829941281489968	0	Frontal
0	34	Delta	3h-6h	0.06817213946227835	0	Cingulate
0	34	Delta	3h-6h	0.022525464029957303	0	Cingulate
0	34	Delta	3h-6h	0.029120699267274213	0	Frontal
0	34	Delta	3h-6h	0.028714440767790703	0	Frontal
0	34	Delta	3h-6h	0.025137385713989033	0	Frontal
0	34	Delta	3h-6h	0.07936699225457529	0	Parietal
0	34	Delta	3h-6h	0.03753058622780439	0	Frontal
0	34	Delta	3h-6h	0.03421399541385582	0	Frontal
0	34	Delta	3h-6h	0.013540570323684335	1	Frontal
0	34	Delta	3h-6h	0.03774112150666354	0	Frontal
0	35	Delta	3h-6h	0.12650892631396302	1	Hippocampus
0	35	Delta	3h-6h	0.15540090469240475	0	Amygdala
0	35	Delta	3h-6h	0.10206006313962365	0	Temporal
0	35	Delta	3h-6h	0.14976382062954582	1	Temporal
0	35	Delta	3h-6h	0.13071426016969379	0	Frontal
0	35	Delta	3h-6h	0.11653497406343022	0	Temporal
0	35	Delta	3h-6h	0.09645075622754762	0	Temporal
0	35	Delta	3h-6h	0.10367488120658386	0	Temporal
0	35	Delta	3h-6h	0.06640753233821163	0	Parietal
0	35	Delta	3h-6h	0.08322965841491094	1	Temporal
0	35	Delta	3h-6h	0.09707184545934812	1	Temporal
0	35	Delta	3h-6h	0.18284037625849642	0	Temporal
0	35	Delta	3h-6h	0.051286599037889784	0	Occipital
0	35	Delta	3h-6h	0.22735087314245936	0	Temporal
0	35	Delta	3h-6h	0.0995846561079286	0	Parietal
0	35	Delta	3h-6h	0.16852660364876343	0	Temporal
0	35	Delta	3h-6h	0.18185689641355796	0	Parietal
0	36	Delta	3h-6h	0.026480522930035548	1	Hippocampus
0	36	Delta	3h-6h	0.03221511642364045	1	Amygdala
0	36	Delta	3h-6h	0.1129288060164455	0	Frontal
0	36	Delta	3h-6h	0.08139203204215567	0	Temporal
0	36	Delta	3h-6h	0.06391457319079703	0	Parietal
0	36	Delta	3h-6h	0.17957960045026858	0	Frontal
0	36	Delta	3h-6h	0.05701923389625353	0	Temporal
0	36	Delta	3h-6h	0.030065264988451752	0	Temporal
0	36	Delta	3h-6h	0.0708123229793492	0	Temporal
0	36	Delta	3h-6h	0.06777936712336141	0	Frontal
0	36	Delta	3h-6h	0.11352575782155025	0	Frontal
0	36	Delta	3h-6h	0.08082925090741173	0	Temporal
0	36	Delta	3h-6h	0.05817531768483642	1	Temporal
0	37	Delta	3h-6h	0.019752023684403576	1	Hippocampus
0	37	Delta	3h-6h	0.019615571523846444	1	Amygdala
0	37	Delta	3h-6h	0.014136446434723891	1	Temporal
0	37	Delta	3h-6h	0.012387342671528561	0	Temporal
0	37	Delta	3h-6h	0.02514133359122052	0	Cingulate
0	37	Delta	3h-6h	0.02402547672139128	0	Temporal
0	37	Delta	3h-6h	0.01727211141311737	0	Temporal
0	37	Delta	3h-6h	0.026375129553279933	0	Parietal
0	37	Delta	3h-6h	0.020642198118629624	0	Temporal
0	37	Delta	3h-6h	0.02499366466070961	0	Parietal
0	37	Delta	3h-6h	0.031242864507835453	0	Temporal
0	37	Delta	3h-6h	0.014979122721910048	1	Temporal
0	37	Delta	3h-6h	0.02403231891961833	1	Parietal
0	37	Delta	3h-6h	0.029331557562965804	0	Parietal
0	37	Delta	3h-6h	0.018180820272573495	1	Occipital
0	37	Delta	3h-6h	0.016291640105303054	0	Temporal
0	37	Delta	3h-6h	0.02291035537312797	0	Temporal
0	37	Delta	3h-6h	0.02791631067643914	0	Parietal
0	38	Delta	3h-6h	0.020655800849245377	1	Hippocampus
0	38	Delta	3h-6h	0.03219288082133437	0	Amygdala
0	38	Delta	3h-6h	0.03177841622836815	0	Cingulate
0	38	Delta	3h-6h	0.019245592113171464	0	Frontal
0	38	Delta	3h-6h	0.0322057331255273	0	Temporal
0	38	Delta	3h-6h	0.0653508414577575	0	Temporal
0	38	Delta	3h-6h	0.009333142377948701	1	Temporal
0	38	Delta	3h-6h	0.02621048468819486	0	Frontal
0	38	Delta	3h-6h	0.0286837302604374	0	Frontal
0	38	Delta	3h-6h	0.05972383620810106	0	Frontal
0	38	Delta	3h-6h	0.03256058579077364	0	Cingulate
0	38	Delta	3h-6h	0.02320008211108238	0	Frontal
0	38	Delta	3h-6h	0.03363599616343399	0	Cingulate
0	38	Delta	3h-6h	0.03919960765178266	0	Frontal
0	38	Delta	3h-6h	0.037505449898833504	0	Frontal
0	38	Delta	3h-6h	0.029705600901779067	0	Temporal
0	38	Delta	3h-6h	0.020108431769514063	0	Temporal
0	38	Delta	3h-6h	0.02625235539561904	0	Frontal
0	38	Delta	3h-6h	0.04922065915588414	1	Temporal
0	38	Delta	3h-6h	0.021050202606662457	0	Frontal
0	38	Delta	3h-6h	0.04399195805844843	0	Frontal
0	38	Delta	3h-6h	0.03626012754741705	0	Frontal
0	38	Delta	3h-6h	0.049056905963401995	0	Frontal
0	38	Delta	3h-6h	0.03329476766302917	0	Frontal
0	38	Delta	3h-6h	0.031978934773758676	0	Frontal
